# Supplementary material for: Academic institution extensive, building-by-building wastewater-based surveillance platform for SARS-CoV-2 monitoring, clinical data correlation, and potential national proxy
Source: PLOS Glob Public Health. 2025 May 9;5(5):e0003756. doi: 10.1371/journal.pgph.0003756 (PMC12063887; doi:10.1371/journal.pgph.0003756)
Supplement: S1 Table — (XLSX) [file pgph.0003756.s001.xlsx]

## Sheet: S1 Table
S1 Table: Full list of all samples collected and analyzed by the surveillance platform
Week	Campus	Ncampus	Building	Site	State	Nstate	Copies/L
5	Aguascalientes	1	6	LIFE	AGUASCALIENTES	1	0
7	Aguascalientes	1	6	LIFE	AGUASCALIENTES	1	134080
8	Aguascalientes	1	1	Colector principal	AGUASCALIENTES	1	1464762
9	Aguascalientes	1	6	LIFE	AGUASCALIENTES	1	0
10	Aguascalientes	1	5	CEDIAM	AGUASCALIENTES	1	50667
10	Aguascalientes	1	7	Colector Aulas	AGUASCALIENTES	1	24000
10	Aguascalientes	1	6	LIFE	AGUASCALIENTES	1	21190
11	Aguascalientes	1	5	CEDIAM	AGUASCALIENTES	1	0
11	Aguascalientes	1	7	Colector Aulas	AGUASCALIENTES	1	5214
11	Aguascalientes	1	6	LIFE	AGUASCALIENTES	1	7667
12	Aguascalientes	1	5	CEDIAM	AGUASCALIENTES	1	0
12	Aguascalientes	1	6	LIFE	AGUASCALIENTES	1	3810
12	Aguascalientes	1	7	Colector Aulas	AGUASCALIENTES	1	1143
13	Aguascalientes	1	6	LIFE	AGUASCALIENTES	1	14857
13	Aguascalientes	1	5	CEDIAM	AGUASCALIENTES	1	22857
13	Aguascalientes	1	7	Colector Aulas	AGUASCALIENTES	1	0
15	Aguascalientes	1	6	LIFE	AGUASCALIENTES	1	0
15	Aguascalientes	1	7	Colector Aulas	AGUASCALIENTES	1	0
15	Aguascalientes	1	5	CEDIAM	AGUASCALIENTES	1	0
16	Aguascalientes	1	7	Colector Aulas	AGUASCALIENTES	1	0
16	Aguascalientes	1	6	LIFE	AGUASCALIENTES	1	0
16	Aguascalientes	1	5	CEDIAM	AGUASCALIENTES	1	381
17	Aguascalientes	1	7	Colector Aulas	AGUASCALIENTES	1	0
17	Aguascalientes	1	6	LIFE	AGUASCALIENTES	1	0
17	Aguascalientes	1	5	CEDIAM	AGUASCALIENTES	1	0
18	Aguascalientes	1	7	Colector Aulas	AGUASCALIENTES	1	0
18	Aguascalientes	1	5	CEDIAM	AGUASCALIENTES	1	2739
18	Aguascalientes	1	6	LIFE	AGUASCALIENTES	1	0
19	Aguascalientes	1	7	Colector Aulas	AGUASCALIENTES	1	0
19	Aguascalientes	1	5	CEDIAM	AGUASCALIENTES	1	1253
19	Aguascalientes	1	6	LIFE	AGUASCALIENTES	1	0
20	Aguascalientes	1	7	Colector Aulas	AGUASCALIENTES	1	0
20	Aguascalientes	1	6	LIFE	AGUASCALIENTES	1	0
20	Aguascalientes	1	5	CEDIAM	AGUASCALIENTES	1	0
21	Aguascalientes	1	7	Colector Aulas	AGUASCALIENTES	1	0
21	Aguascalientes	1	6	LIFE	AGUASCALIENTES	1	0
21	Aguascalientes	1	5	CEDIAM	AGUASCALIENTES	1	0
22	Aguascalientes	1	5	CEDIAM	AGUASCALIENTES	1	0
22	Aguascalientes	1	6	LIFE	AGUASCALIENTES	1	0
22	Aguascalientes	1	7	Colector Aulas	AGUASCALIENTES	1	0
23	Aguascalientes	1	5	CEDIAM	AGUASCALIENTES	1	0
23	Aguascalientes	1	6	LIFE	AGUASCALIENTES	1	0
23	Aguascalientes	1	7	Colector Aulas	AGUASCALIENTES	1	0
24	Aguascalientes	1	7	Colector Aulas	AGUASCALIENTES	1	0
24	Aguascalientes	1	5	CEDIAM	AGUASCALIENTES	1	0
24	Aguascalientes	1	6	LIFE	AGUASCALIENTES	1	0
25	Aguascalientes	1	7	Colector Aulas	AGUASCALIENTES	1	0
25	Aguascalientes	1	5	CEDIAM	AGUASCALIENTES	1	0
25	Aguascalientes	1	6	LIFE	AGUASCALIENTES	1	0
26	Aguascalientes	1	6	LIFE	AGUASCALIENTES	1	0
26	Aguascalientes	1	5	CEDIAM	AGUASCALIENTES	1	0
26	Aguascalientes	1	7	Colector Aulas	AGUASCALIENTES	1	0
27	Aguascalientes	1	6	LIFE	AGUASCALIENTES	1	0
27	Aguascalientes	1	5	CEDIAM	AGUASCALIENTES	1	0
27	Aguascalientes	1	7	Colector Aulas	AGUASCALIENTES	1	0
28	Aguascalientes	1	6	LIFE	AGUASCALIENTES	1	0
28	Aguascalientes	1	5	CEDIAM	AGUASCALIENTES	1	0
28	Aguascalientes	1	7	Colector Aulas	AGUASCALIENTES	1	0
29	Aguascalientes	1	5	CEDIAM	AGUASCALIENTES	1	0
29	Aguascalientes	1	6	LIFE	AGUASCALIENTES	1	0
29	Aguascalientes	1	7	Colector Aulas	AGUASCALIENTES	1	0
30	Aguascalientes	1	7	Colector Aulas	AGUASCALIENTES	1	0
30	Aguascalientes	1	6	LIFE	AGUASCALIENTES	1	0
30	Aguascalientes	1	5	CEDIAM	AGUASCALIENTES	1	0
31	Aguascalientes	1	6	LIFE	AGUASCALIENTES	1	0
31	Aguascalientes	1	7	Colector Aulas	AGUASCALIENTES	1	0
31	Aguascalientes	1	5	CEDIAM	AGUASCALIENTES	1	0
32	Aguascalientes	1	5	CEDIAM	AGUASCALIENTES	1	0
32	Aguascalientes	1	7	Colector Aulas	AGUASCALIENTES	1	0
32	Aguascalientes	1	6	LIFE	AGUASCALIENTES	1	0
33	Aguascalientes	1	7	Colector Aulas	AGUASCALIENTES	1	0
33	Aguascalientes	1	5	CEDIAM	AGUASCALIENTES	1	0
33	Aguascalientes	1	6	LIFE	AGUASCALIENTES	1	0
34	Aguascalientes	1	6	LIFE	AGUASCALIENTES	1	998
34	Aguascalientes	1	7	Colector Aulas	AGUASCALIENTES	1	998
34	Aguascalientes	1	5	CEDIAM	AGUASCALIENTES	1	0
35	Aguascalientes	1	7	Colector Aulas	AGUASCALIENTES	1	0
35	Aguascalientes	1	5	CEDIAM	AGUASCALIENTES	1	0
35	Aguascalientes	1	6	LIFE	AGUASCALIENTES	1	651
36	Aguascalientes	1	6	LIFE	AGUASCALIENTES	1	0
36	Aguascalientes	1	5	CEDIAM	AGUASCALIENTES	1	0
36	Aguascalientes	1	7	Colector Aulas	AGUASCALIENTES	1	0
37	Aguascalientes	1	6	LIFE	AGUASCALIENTES	1	0
37	Aguascalientes	1	5	CEDIAM	AGUASCALIENTES	1	0
37	Aguascalientes	1	7	Colector Aulas	AGUASCALIENTES	1	0
38	Aguascalientes	1	5	CEDIAM	AGUASCALIENTES	1	0
38	Aguascalientes	1	7	Colector Aulas	AGUASCALIENTES	1	0
38	Aguascalientes	1	6	LIFE	AGUASCALIENTES	1	752100
39	Aguascalientes	1	6	LIFE	AGUASCALIENTES	1	1261825
39	Aguascalientes	1	7	Colector Aulas	AGUASCALIENTES	1	0
39	Aguascalientes	1	5	CEDIAM	AGUASCALIENTES	1	0
40	Aguascalientes	1	9	Vestidores	AGUASCALIENTES	1	0
40	Aguascalientes	1	5	CEDIAM	AGUASCALIENTES	1	0
40	Aguascalientes	1	2	AULAS I	AGUASCALIENTES	1	0
40	Aguascalientes	1	8	CEDES	AGUASCALIENTES	1	0
40	Aguascalientes	1	4	AULAS III	AGUASCALIENTES	1	0
40	Aguascalientes	1	6	LIFE	AGUASCALIENTES	1	12694
41	Aguascalientes	1	5	CEDIAM	AGUASCALIENTES	1	0
41	Aguascalientes	1	2	AULAS I	AGUASCALIENTES	1	61371
41	Aguascalientes	1	6	LIFE	AGUASCALIENTES	1	15973
41	Aguascalientes	1	8	CEDES	AGUASCALIENTES	1	0
41	Aguascalientes	1	9	Vestidores	AGUASCALIENTES	1	0
41	Aguascalientes	1	4	AULAS III	AGUASCALIENTES	1	0
42	Aguascalientes	1	5	CEDIAM	AGUASCALIENTES	1	0
42	Aguascalientes	1	2	AULAS I	AGUASCALIENTES	1	0
42	Aguascalientes	1	4	AULAS III	AGUASCALIENTES	1	0
42	Aguascalientes	1	6	LIFE	AGUASCALIENTES	1	0
42	Aguascalientes	1	8	CEDES	AGUASCALIENTES	1	0
42	Aguascalientes	1	9	Vestidores	AGUASCALIENTES	1	0
43	Aguascalientes	1	5	CEDIAM	AGUASCALIENTES	1	0
43	Aguascalientes	1	4	AULAS III	AGUASCALIENTES	1	0
43	Aguascalientes	1	6	LIFE	AGUASCALIENTES	1	0
43	Aguascalientes	1	8	CEDES	AGUASCALIENTES	1	0
43	Aguascalientes	1	9	Vestidores	AGUASCALIENTES	1	0
43	Aguascalientes	1	2	AULAS I	AGUASCALIENTES	1	0
44	Aguascalientes	1	4	AULAS III	AGUASCALIENTES	1	21403
44	Aguascalientes	1	8	CEDES	AGUASCALIENTES	1	0
44	Aguascalientes	1	5	CEDIAM	AGUASCALIENTES	1	101734
44	Aguascalientes	1	9	Vestidores	AGUASCALIENTES	1	24664
44	Aguascalientes	1	6	LIFE	AGUASCALIENTES	1	0
44	Aguascalientes	1	2	AULAS I	AGUASCALIENTES	1	28307
45	Aguascalientes	1	8	CEDES	AGUASCALIENTES	1	0
45	Aguascalientes	1	5	CEDIAM	AGUASCALIENTES	1	0
45	Aguascalientes	1	6	LIFE	AGUASCALIENTES	1	0
45	Aguascalientes	1	4	AULAS III	AGUASCALIENTES	1	0
45	Aguascalientes	1	9	Vestidores	AGUASCALIENTES	1	31804
45	Aguascalientes	1	2	AULAS I	AGUASCALIENTES	1	0
45	Aguascalientes	1	5	CEDIAM	AGUASCALIENTES	1	0
46	Aguascalientes	1	5	CEDIAM	AGUASCALIENTES	1	6506
46	Aguascalientes	1	8	CEDES	AGUASCALIENTES	1	0
46	Aguascalientes	1	2	AULAS I	AGUASCALIENTES	1	0
46	Aguascalientes	1	4	AULAS III	AGUASCALIENTES	1	0
46	Aguascalientes	1	6	LIFE	AGUASCALIENTES	1	0
47	Aguascalientes	1	2	AULAS I	AGUASCALIENTES	1	0
47	Aguascalientes	1	5	CEDIAM	AGUASCALIENTES	1	0
47	Aguascalientes	1	9	Vestidores	AGUASCALIENTES	1	0
47	Aguascalientes	1	8	CEDES	AGUASCALIENTES	1	0
47	Aguascalientes	1	6	LIFE	AGUASCALIENTES	1	0
47	Aguascalientes	1	4	AULAS III	AGUASCALIENTES	1	9921
48	Aguascalientes	1	5	CEDIAM	AGUASCALIENTES	1	0
48	Aguascalientes	1	9	Vestidores	AGUASCALIENTES	1	0
48	Aguascalientes	1	8	CEDES	AGUASCALIENTES	1	0
48	Aguascalientes	1	4	AULAS III	AGUASCALIENTES	1	5979
48	Aguascalientes	1	2	AULAS I	AGUASCALIENTES	1	0
48	Aguascalientes	1	6	LIFE	AGUASCALIENTES	1	1479
49	Aguascalientes	1	2	AULAS I	AGUASCALIENTES	1	1781901
49	Aguascalientes	1	5	CEDIAM	AGUASCALIENTES	1	0
49	Aguascalientes	1	8	CEDES	AGUASCALIENTES	1	0
49	Aguascalientes	1	4	AULAS III	AGUASCALIENTES	1	146863
49	Aguascalientes	1	9	Vestidores	AGUASCALIENTES	1	0
49	Aguascalientes	1	6	LIFE	AGUASCALIENTES	1	78390
50	Aguascalientes	1	4	AULAS III	AGUASCALIENTES	1	0
50	Aguascalientes	1	0	Unidentified	AGUASCALIENTES	1	0
50	Aguascalientes	1	8	CEDES	AGUASCALIENTES	1	0
50	Aguascalientes	1	6	LIFE	AGUASCALIENTES	1	0
50	Aguascalientes	1	2	AULAS I	AGUASCALIENTES	1	0
50	Aguascalientes	1	5	CEDIAM	AGUASCALIENTES	1	0
55	Aguascalientes	1	2	AULAS I	AGUASCALIENTES	1	0
55	Aguascalientes	1	9	Vestidores	AGUASCALIENTES	1	55033
55	Aguascalientes	1	6	LIFE	AGUASCALIENTES	1	0
55	Aguascalientes	1	8	CEDES	AGUASCALIENTES	1	282677
55	Aguascalientes	1	5	CEDIAM	AGUASCALIENTES	1	0
55	Aguascalientes	1	4	AULAS III	AGUASCALIENTES	1	127491
56	Aguascalientes	1	9	Vestidores	AGUASCALIENTES	1	37993
56	Aguascalientes	1	2	AULAS I	AGUASCALIENTES	1	90789
56	Aguascalientes	1	8	CEDES	AGUASCALIENTES	1	142899
56	Aguascalientes	1	5	CEDIAM	AGUASCALIENTES	1	758421
56	Aguascalientes	1	4	AULAS III	AGUASCALIENTES	1	83434
56	Aguascalientes	1	6	LIFE	AGUASCALIENTES	1	87806
63	Aguascalientes	1	8	CEDES	AGUASCALIENTES	1	0
63	Aguascalientes	1	5	CEDIAM	AGUASCALIENTES	1	0
63	Aguascalientes	1	6	LIFE	AGUASCALIENTES	1	0
63	Aguascalientes	1	9	Vestidores	AGUASCALIENTES	1	0
63	Aguascalientes	1	2	AULAS I	AGUASCALIENTES	1	0
63	Aguascalientes	1	4	AULAS III	AGUASCALIENTES	1	0
64	Aguascalientes	1	6	LIFE	AGUASCALIENTES	1	0
64	Aguascalientes	1	5	CEDIAM	AGUASCALIENTES	1	0
64	Aguascalientes	1	0	Unidentified	AGUASCALIENTES	1	0
64	Aguascalientes	1	0	Unidentified	AGUASCALIENTES	1	0
64	Aguascalientes	1	0	Unidentified	AGUASCALIENTES	1	0
64	Aguascalientes	1	8	CEDES	AGUASCALIENTES	1	0
65	Aguascalientes	1	8	CEDES	AGUASCALIENTES	1	0
65	Aguascalientes	1	5	CEDIAM	AGUASCALIENTES	1	0
65	Aguascalientes	1	0	Unidentified	AGUASCALIENTES	1	0
65	Aguascalientes	1	2	AULAS I	AGUASCALIENTES	1	0
65	Aguascalientes	1	4	AULAS III	AGUASCALIENTES	1	0
65	Aguascalientes	1	6	LIFE	AGUASCALIENTES	1	0
66	Aguascalientes	1	0	Unidentified	AGUASCALIENTES	1	0
66	Aguascalientes	1	6	LIFE	AGUASCALIENTES	1	0
66	Aguascalientes	1	8	CEDES	AGUASCALIENTES	1	0
66	Aguascalientes	1	4	AULAS III	AGUASCALIENTES	1	0
66	Aguascalientes	1	5	CEDIAM	AGUASCALIENTES	1	0
66	Aguascalientes	1	2	AULAS I	AGUASCALIENTES	1	0
67	Aguascalientes	1	5	CEDIAM	AGUASCALIENTES	1	0
67	Aguascalientes	1	2	AULAS I	AGUASCALIENTES	1	0
67	Aguascalientes	1	0	Unidentified	AGUASCALIENTES	1	0
67	Aguascalientes	1	8	CEDES	AGUASCALIENTES	1	0
67	Aguascalientes	1	4	AULAS III	AGUASCALIENTES	1	0
67	Aguascalientes	1	6	LIFE	AGUASCALIENTES	1	0
69	Aguascalientes	1	2	AULAS I	AGUASCALIENTES	1	22179
69	Aguascalientes	1	6	LIFE	AGUASCALIENTES	1	22179
69	Aguascalientes	1	4	AULAS III	AGUASCALIENTES	1	22179
69	Aguascalientes	1	0	Unidentified	AGUASCALIENTES	1	22179
69	Aguascalientes	1	5	CEDIAM	AGUASCALIENTES	1	22179
69	Aguascalientes	1	8	CEDES	AGUASCALIENTES	1	22179
70	Aguascalientes	1	4	AULAS III	AGUASCALIENTES	1	6154
70	Aguascalientes	1	2	AULAS I	AGUASCALIENTES	1	6154
70	Aguascalientes	1	8	CEDES	AGUASCALIENTES	1	6154
70	Aguascalientes	1	6	LIFE	AGUASCALIENTES	1	6154
70	Aguascalientes	1	0	Unidentified	AGUASCALIENTES	1	88354
70	Aguascalientes	1	5	CEDIAM	AGUASCALIENTES	1	88354
71	Aguascalientes	1	8	CEDES	AGUASCALIENTES	1	0
71	Aguascalientes	1	4	AULAS III	AGUASCALIENTES	1	0
71	Aguascalientes	1	6	LIFE	AGUASCALIENTES	1	0
71	Aguascalientes	1	5	CEDIAM	AGUASCALIENTES	1	0
71	Aguascalientes	1	2	AULAS I	AGUASCALIENTES	1	0
71	Aguascalientes	1	9	Vestidores	AGUASCALIENTES	1	0
72	Aguascalientes	1	6	LIFE	AGUASCALIENTES	1	0
72	Aguascalientes	1	0	Unidentified	AGUASCALIENTES	1	0
72	Aguascalientes	1	4	AULAS III	AGUASCALIENTES	1	0
72	Aguascalientes	1	8	CEDES	AGUASCALIENTES	1	0
72	Aguascalientes	1	5	CEDIAM	AGUASCALIENTES	1	0
72	Aguascalientes	1	2	AULAS I	AGUASCALIENTES	1	0
73	Aguascalientes	1	8	CEDES	AGUASCALIENTES	1	0
73	Aguascalientes	1	6	LIFE	AGUASCALIENTES	1	0
73	Aguascalientes	1	2	AULAS I	AGUASCALIENTES	1	0
73	Aguascalientes	1	5	CEDIAM	AGUASCALIENTES	1	0
73	Aguascalientes	1	4	AULAS III	AGUASCALIENTES	1	0
73	Aguascalientes	1	9	Vestidores	AGUASCALIENTES	1	0
74	Aguascalientes	1	4	AULAS III	AGUASCALIENTES	1	0
74	Aguascalientes	1	9	Vestidores	AGUASCALIENTES	1	0
74	Aguascalientes	1	2	AULAS I	AGUASCALIENTES	1	0
74	Aguascalientes	1	8	CEDES	AGUASCALIENTES	1	0
74	Aguascalientes	1	5	CEDIAM	AGUASCALIENTES	1	0
74	Aguascalientes	1	6	LIFE	AGUASCALIENTES	1	0
75	Aguascalientes	1	5	CEDIAM	AGUASCALIENTES	1	0
75	Aguascalientes	1	4	AULAS III	AGUASCALIENTES	1	0
75	Aguascalientes	1	2	AULAS I	AGUASCALIENTES	1	0
75	Aguascalientes	1	6	LIFE	AGUASCALIENTES	1	0
75	Aguascalientes	1	8	CEDES	AGUASCALIENTES	1	0
75	Aguascalientes	1	9	Vestidores	AGUASCALIENTES	1	0
76	Aguascalientes	1	9	Vestidores	AGUASCALIENTES	1	0
76	Aguascalientes	1	5	CEDIAM	AGUASCALIENTES	1	0
76	Aguascalientes	1	2	AULAS I	AGUASCALIENTES	1	0
76	Aguascalientes	1	8	CEDES	AGUASCALIENTES	1	0
76	Aguascalientes	1	4	AULAS III	AGUASCALIENTES	1	0
77	Aguascalientes	1	6	LIFE	AGUASCALIENTES	1	0
77	Aguascalientes	1	8	CEDES	AGUASCALIENTES	1	0
77	Aguascalientes	1	5	CEDIAM	AGUASCALIENTES	1	0
77	Aguascalientes	1	2	AULAS I	AGUASCALIENTES	1	0
77	Aguascalientes	1	4	AULAS III	AGUASCALIENTES	1	0
77	Aguascalientes	1	0	Unidentified	AGUASCALIENTES	1	0
78	Aguascalientes	1	8	CEDES	AGUASCALIENTES	1	0
78	Aguascalientes	1	0	Unidentified	AGUASCALIENTES	1	0
78	Aguascalientes	1	5	CEDIAM	AGUASCALIENTES	1	0
78	Aguascalientes	1	6	LIFE	AGUASCALIENTES	1	0
78	Aguascalientes	1	4	AULAS III	AGUASCALIENTES	1	0
78	Aguascalientes	1	2	AULAS I	AGUASCALIENTES	1	0
6	Chiapas	5	1	Colector principal	CHIAPAS	5	0
7	Chiapas	5	1	Colector principal	CHIAPAS	5	0
8	Chiapas	5	1	Colector principal	CHIAPAS	5	0
9	Chiapas	5	1	Colector principal	CHIAPAS	5	0
10	Chiapas	5	1	Colector principal	CHIAPAS	5	0
11	Chiapas	5	3	Biblioteca	CHIAPAS	5	0
11	Chiapas	5	1	Colector principal	CHIAPAS	5	0
11	Chiapas	5	3	Biblioteca	CHIAPAS	5	0
12	Chiapas	5	1	Colector principal	CHIAPAS	5	0
13	Chiapas	5	1	Colector principal	CHIAPAS	5	0
15	Chiapas	5	1	Colector principal	CHIAPAS	5	0
16	Chiapas	5	1	Colector principal	CHIAPAS	5	0
16	Chiapas	5	1	Colector principal	CHIAPAS	5	0
16	Chiapas	5	11	Centro Internacional Para la Innovación Social	CHIAPAS	5	197714
17	Chiapas	5	1	Colector principal	CHIAPAS	5	0
18	Chiapas	5	11	Centro Internacional Para la Innovación Social	CHIAPAS	5	44960
18	Chiapas	5	11	Centro Internacional Para la Innovación Social	CHIAPAS	5	0
19	Chiapas	5	1	Colector principal	CHIAPAS	5	0
19	Chiapas	5	1	Colector principal	CHIAPAS	5	0
20	Chiapas	5	11	Centro Internacional Para la Innovación Social	CHIAPAS	5	0
20	Chiapas	5	1	Colector principal	CHIAPAS	5	0
20	Chiapas	5	11	Centro Internacional Para la Innovación Social	CHIAPAS	5	88663
21	Chiapas	5	11	Centro Internacional Para la Innovación Social	CHIAPAS	5	0
21	Chiapas	5	1	Colector principal	CHIAPAS	5	0
22	Chiapas	5	11	Centro Internacional Para la Innovación Social	CHIAPAS	5	0
23	Chiapas	5	11	Centro Internacional Para la Innovación Social	CHIAPAS	5	0
23	Chiapas	5	1	Colector principal	CHIAPAS	5	0
23	Chiapas	5	11	Centro Internacional Para la Innovación Social	CHIAPAS	5	1996
24	Chiapas	5	1	Colector principal	CHIAPAS	5	0
24	Chiapas	5	11	Centro Internacional Para la Innovación Social	CHIAPAS	5	0
25	Chiapas	5	1	Colector principal	CHIAPAS	5	0
26	Chiapas	5	1	Colector principal	CHIAPAS	5	0
26	Chiapas	5	11	Centro Internacional Para la Innovación Social	CHIAPAS	5	0
27	Chiapas	5	1	Colector principal	CHIAPAS	5	0
27	Chiapas	5	11	Centro Internacional Para la Innovación Social	CHIAPAS	5	0
28	Chiapas	5	1	Colector principal	CHIAPAS	5	0
29	Chiapas	5	11	Centro Internacional Para la Innovación Social	CHIAPAS	5	0
29	Chiapas	5	1	Colector principal	CHIAPAS	5	0
30	Chiapas	5	1	Colector principal	CHIAPAS	5	0
30	Chiapas	5	11	Centro Internacional Para la Innovación Social	CHIAPAS	5	0
31	Chiapas	5	1	Colector principal	CHIAPAS	5	0
31	Chiapas	5	11	Centro Internacional Para la Innovación Social	CHIAPAS	5	364960
32	Chiapas	5	11	Centro Internacional Para la Innovación Social	CHIAPAS	5	0
32	Chiapas	5	1	Colector principal	CHIAPAS	5	1467
33	Chiapas	5	1	Colector principal	CHIAPAS	5	3783
33	Chiapas	5	11	Centro Internacional Para la Innovación Social	CHIAPAS	5	0
34	Chiapas	5	1	Colector principal	CHIAPAS	5	0
34	Chiapas	5	11	Centro Internacional Para la Innovación Social	CHIAPAS	5	0
35	Chiapas	5	11	Centro Internacional Para la Innovación Social	CHIAPAS	5	12846
35	Chiapas	5	1	Colector principal	CHIAPAS	5	0
36	Chiapas	5	1	Colector principal	CHIAPAS	5	0
36	Chiapas	5	11	Centro Internacional Para la Innovación Social	CHIAPAS	5	0
36	Chiapas	5	11	Centro Internacional Para la Innovación Social	CHIAPAS	5	1113
37	Chiapas	5	1	Colector principal	CHIAPAS	5	0
37	Chiapas	5	11	Centro Internacional Para la Innovación Social	CHIAPAS	5	3846
38	Chiapas	5	11	Centro Internacional Para la Innovación Social	CHIAPAS	5	0
38	Chiapas	5	1	Colector principal	CHIAPAS	5	0
39	Chiapas	5	11	Centro Internacional Para la Innovación Social	CHIAPAS	5	0
39	Chiapas	5	1	Colector principal	CHIAPAS	5	0
40	Chiapas	5	1	Colector principal	CHIAPAS	5	0
40	Chiapas	5	11	Centro Internacional Para la Innovación Social	CHIAPAS	5	0
41	Chiapas	5	1	Colector principal	CHIAPAS	5	0
41	Chiapas	5	11	Centro Internacional Para la Innovación Social	CHIAPAS	5	13526
42	Chiapas	5	1	Colector principal	CHIAPAS	5	0
42	Chiapas	5	11	Centro Internacional Para la Innovación Social	CHIAPAS	5	0
43	Chiapas	5	11	Centro Internacional Para la Innovación Social	CHIAPAS	5	0
43	Chiapas	5	1	Colector principal	CHIAPAS	5	0
44	Chiapas	5	1	Colector principal	CHIAPAS	5	0
44	Chiapas	5	11	Centro Internacional Para la Innovación Social	CHIAPAS	5	7071
45	Chiapas	5	1	Colector principal	CHIAPAS	5	0
45	Chiapas	5	11	Centro Internacional Para la Innovación Social	CHIAPAS	5	0
46	Chiapas	5	11	Centro Internacional Para la Innovación Social	CHIAPAS	5	0
46	Chiapas	5	1	Colector principal	CHIAPAS	5	0
47	Chiapas	5	11	Centro Internacional Para la Innovación Social	CHIAPAS	5	0
47	Chiapas	5	1	Colector principal	CHIAPAS	5	0
48	Chiapas	5	11	Centro Internacional Para la Innovación Social	CHIAPAS	5	0
48	Chiapas	5	1	Colector principal	CHIAPAS	5	0
49	Chiapas	5	11	Centro Internacional Para la Innovación Social	CHIAPAS	5	0
49	Chiapas	5	1	Colector principal	CHIAPAS	5	0
50	Chiapas	5	11	Centro Internacional Para la Innovación Social	CHIAPAS	5	0
50	Chiapas	5	1	Colector principal	CHIAPAS	5	0
55	Chiapas	5	1	Colector principal	CHIAPAS	5	0
55	Chiapas	5	11	Centro Internacional Para la Innovación Social	CHIAPAS	5	42879
56	Chiapas	5	1	Colector principal	CHIAPAS	5	60266
56	Chiapas	5	11	Centro Internacional Para la Innovación Social	CHIAPAS	5	0
63	Chiapas	5	1	Colector Red interna	CHIAPAS	5	0
65	Chiapas	5	1	Colector Red interna	CHIAPAS	5	0
66	Chiapas	5	0	Unidentified	CHIAPAS	5	0
67	Chiapas	5	0	Unidentified	CHIAPAS	5	0
70	Chiapas	5	1	Colector Red interna	CHIAPAS	5	0
71	Chiapas	5	1	Colector principal	CHIAPAS	5	49299
72	Chiapas	5	1	Colector principal	CHIAPAS	5	13294
73	Chiapas	5	1	Colector principal	CHIAPAS	5	0
74	Chiapas	5	0	Unidentified	CHIAPAS	5	0
75	Chiapas	5	1	Colector Red interna	CHIAPAS	5	0
76	Chiapas	5	0	Unidentified	CHIAPAS	5	0
77	Chiapas	5	1	Colector principal	CHIAPAS	5	0
78	Chiapas	5	1	Colector principal	CHIAPAS	5	0
6	CDJ	2	3	Secundaria	CHIHUAHUA	6	0
7	CDJ	2	1	Colector 1 (PF)	CHIHUAHUA	6	0
7	CDJ	2	2	Colector 2 (Aulas)	CHIHUAHUA	6	0
8	CDJ	2	2	Colector 2 (Aulas)	CHIHUAHUA	6	0
8	CDJ	2	1	Colector 1 (PF)	CHIHUAHUA	6	0
8	CDJ	2	1	Colector 1 (PF)	CHIHUAHUA	6	0
9	CDJ	2	1	Colector 1 (PF)	CHIHUAHUA	6	0
9	CDJ	2	2	Colector 2 (Aulas)	CHIHUAHUA	6	0
9	CDJ	2	3	Secundaria	CHIHUAHUA	6	0
10	CDJ	2	3	Secundaria	CHIHUAHUA	6	0
10	CDJ	2	1	Colector 1 (PF)	CHIHUAHUA	6	0
10	CDJ	2	2	Colector 2 (Aulas)	CHIHUAHUA	6	0
11	CDJ	2	1	Colector 1 (PF)	CHIHUAHUA	6	0
11	CDJ	2	2	Colector 2 (Aulas)	CHIHUAHUA	6	0
11	CDJ	2	3	Secundaria	CHIHUAHUA	6	0
12	CDJ	2	3	Secundaria	CHIHUAHUA	6	0
12	CDJ	2	1	Colector 1 (PF)	CHIHUAHUA	6	0
12	CDJ	2	2	Colector 2 (Aulas)	CHIHUAHUA	6	0
13	CDJ	2	1	Colector 1 (PF)	CHIHUAHUA	6	0
13	CDJ	2	2	Colector 2 (Aulas)	CHIHUAHUA	6	0
13	CDJ	2	3	Secundaria	CHIHUAHUA	6	0
15	CDJ	2	1	Colector 1 (PF)	CHIHUAHUA	6	0
15	CDJ	2	2	Colector 2 (Aulas)	CHIHUAHUA	6	0
15	CDJ	2	3	Secundaria	CHIHUAHUA	6	0
16	CDJ	2	3	Secundaria	CHIHUAHUA	6	0
16	CDJ	2	1	Colector 1 (PF)	CHIHUAHUA	6	0
16	CDJ	2	2	Colector 2 (Aulas)	CHIHUAHUA	6	0
17	CDJ	2	1	Colector 1 (PF)	CHIHUAHUA	6	0
17	CDJ	2	2	Colector 2 (Aulas)	CHIHUAHUA	6	0
17	CDJ	2	3	Secundaria	CHIHUAHUA	6	0
18	CDJ	2	3	Secundaria	CHIHUAHUA	6	0
18	CDJ	2	1	Colector 1 (PF)	CHIHUAHUA	6	956
18	CDJ	2	2	Colector 2 (Aulas)	CHIHUAHUA	6	956
19	CDJ	2	1	Colector 1 (PF)	CHIHUAHUA	6	0
19	CDJ	2	2	Colector 2 (Aulas)	CHIHUAHUA	6	0
19	CDJ	2	3	Secundaria	CHIHUAHUA	6	0
20	CDJ	2	1	Colector 1 (PF)	CHIHUAHUA	6	0
20	CDJ	2	2	Colector 2 (Aulas)	CHIHUAHUA	6	0
20	CDJ	2	3	Secundaria	CHIHUAHUA	6	0
21	CDJ	2	2	Colector 2 (Aulas)	CHIHUAHUA	6	0
21	CDJ	2	3	Secundaria	CHIHUAHUA	6	0
21	CDJ	2	1	Colector 1 (PF)	CHIHUAHUA	6	0
22	CDJ	2	3	Secundaria	CHIHUAHUA	6	0
22	CDJ	2	2	Colector 2 (Aulas)	CHIHUAHUA	6	0
22	CDJ	2	1	Colector 1 (PF)	CHIHUAHUA	6	0
23	CDJ	2	2	Colector 2 (Aulas)	CHIHUAHUA	6	0
23	CDJ	2	1	Colector 1 (PF)	CHIHUAHUA	6	0
23	CDJ	2	3	Secundaria	CHIHUAHUA	6	0
24	CDJ	2	1	Colector 1 (PF)	CHIHUAHUA	6	0
24	CDJ	2	2	Colector 2 (Aulas)	CHIHUAHUA	6	0
24	CDJ	2	3	Secundaria	CHIHUAHUA	6	979
25	CDJ	2	3	Secundaria	CHIHUAHUA	6	0
25	CDJ	2	1	Colector 1 (PF)	CHIHUAHUA	6	0
25	CDJ	2	2	Colector 2 (Aulas)	CHIHUAHUA	6	0
26	CDJ	2	2	Colector 2 (Aulas)	CHIHUAHUA	6	0
26	CDJ	2	1	Colector 1 (PF)	CHIHUAHUA	6	0
26	CDJ	2	3	Secundaria	CHIHUAHUA	6	0
27	CDJ	2	3	Secundaria	CHIHUAHUA	6	0
27	CDJ	2	1	Colector 1 (PF)	CHIHUAHUA	6	0
27	CDJ	2	2	Colector 2 (Aulas)	CHIHUAHUA	6	0
28	CDJ	2	2	Colector 2 (Aulas)	CHIHUAHUA	6	0
28	CDJ	2	1	Colector 1 (PF)	CHIHUAHUA	6	0
28	CDJ	2	3	Secundaria	CHIHUAHUA	6	0
29	CDJ	2	1	Colector 1 (PF)	CHIHUAHUA	6	0
29	CDJ	2	2	Colector 2 (Aulas)	CHIHUAHUA	6	0
29	CDJ	2	3	Secundaria	CHIHUAHUA	6	0
30	CDJ	2	3	Secundaria	CHIHUAHUA	6	0
30	CDJ	2	1	Colector 1 (PF)	CHIHUAHUA	6	0
30	CDJ	2	2	Colector 2 (Aulas)	CHIHUAHUA	6	0
31	CDJ	2	3	Secundaria	CHIHUAHUA	6	0
31	CDJ	2	1	Colector 1 (PF)	CHIHUAHUA	6	0
31	CDJ	2	2	Colector 2 (Aulas)	CHIHUAHUA	6	0
32	CDJ	2	3	Secundaria	CHIHUAHUA	6	0
32	CDJ	2	1	Colector 1 (PF)	CHIHUAHUA	6	0
32	CDJ	2	2	Colector 2 (Aulas)	CHIHUAHUA	6	0
33	CDJ	2	3	Secundaria	CHIHUAHUA	6	0
33	CDJ	2	1	Colector 1 (PF)	CHIHUAHUA	6	0
33	CDJ	2	2	Colector 2 (Aulas)	CHIHUAHUA	6	0
34	CDJ	2	1	Colector 1 (PF)	CHIHUAHUA	6	0
34	CDJ	2	3	Secundaria	CHIHUAHUA	6	0
34	CDJ	2	2	Colector 2 (Aulas)	CHIHUAHUA	6	0
35	CDJ	2	2	Colector 2 (Aulas)	CHIHUAHUA	6	0
35	CDJ	2	1	Colector 1 (PF)	CHIHUAHUA	6	0
35	CDJ	2	3	Secundaria	CHIHUAHUA	6	0
36	CDJ	2	1	Colector 1 (PF)	CHIHUAHUA	6	0
36	CDJ	2	3	Secundaria	CHIHUAHUA	6	0
36	CDJ	2	2	Colector 2 (Aulas)	CHIHUAHUA	6	0
37	CDJ	2	1	Colector 1 (PF)	CHIHUAHUA	6	0
37	CDJ	2	2	Colector 2 (Aulas)	CHIHUAHUA	6	0
37	CDJ	2	3	Secundaria	CHIHUAHUA	6	0
38	CDJ	2	1	Colector 1 (PF)	CHIHUAHUA	6	0
38	CDJ	2	2	Colector 2 (Aulas)	CHIHUAHUA	6	0
38	CDJ	2	3	Secundaria	CHIHUAHUA	6	0
39	CDJ	2	1	Colector 1 (PF)	CHIHUAHUA	6	0
39	CDJ	2	2	Colector 2 (Aulas)	CHIHUAHUA	6	0
39	CDJ	2	3	Secundaria	CHIHUAHUA	6	0
40	CDJ	2	2	Colector 2 (Aulas)	CHIHUAHUA	6	20520
40	CDJ	2	1	Colector 1 (PF)	CHIHUAHUA	6	0
40	CDJ	2	3	Secundaria	CHIHUAHUA	6	0
41	CDJ	2	3	Secundaria	CHIHUAHUA	6	0
41	CDJ	2	2	Colector 2 (Aulas)	CHIHUAHUA	6	0
41	CDJ	2	2	Colector 2 (Aulas)	CHIHUAHUA	6	0
41	CDJ	2	2	Colector 2 (Aulas)	CHIHUAHUA	6	0
41	CDJ	2	1	Colector 1 (PF)	CHIHUAHUA	6	0
42	CDJ	2	2	Colector 2 (Aulas)	CHIHUAHUA	6	0
42	CDJ	2	2	Colector 2 (Aulas)	CHIHUAHUA	6	0
42	CDJ	2	3	Secundaria	CHIHUAHUA	6	0
43	CDJ	2	3	Secundaria	CHIHUAHUA	6	0
43	CDJ	2	2	Colector 2 (Aulas)	CHIHUAHUA	6	43234
43	CDJ	2	1	Colector 1 (PF)	CHIHUAHUA	6	0
44	CDJ	2	3	Secundaria	CHIHUAHUA	6	0
44	CDJ	2	12	Gimnasio	CHIHUAHUA	6	0
44	CDJ	2	10	Aulas 1	CHIHUAHUA	6	0
44	CDJ	2	0	Unidentified	CHIHUAHUA	6	53284
44	CDJ	2	7	MAP	CHIHUAHUA	6	17473
44	CDJ	2	0	Unidentified	CHIHUAHUA	6	0
44	CDJ	2	11	Aulas 2	CHIHUAHUA	6	0
44	CDJ	2	6	Aulas 3	CHIHUAHUA	6	0
44	CDJ	2	9	Administrativo	CHIHUAHUA	6	0
45	CDJ	2	3	Secundaria	CHIHUAHUA	6	0
45	CDJ	2	6	Aulas 3	CHIHUAHUA	6	0
45	CDJ	2	13	Relajatec	CHIHUAHUA	6	0
45	CDJ	2	7	MAP	CHIHUAHUA	6	0
45	CDJ	2	5	CITE	CHIHUAHUA	6	7989
45	CDJ	2	12	Gimnasio	CHIHUAHUA	6	0
45	CDJ	2	9	Administrativo	CHIHUAHUA	6	0
45	CDJ	2	4	Planta Física	CHIHUAHUA	6	0
45	CDJ	2	2	Colector 2 (Aulas)	CHIHUAHUA	6	0
45	CDJ	2	10	Aulas 1	CHIHUAHUA	6	0
45	CDJ	2	11	Aulas 2	CHIHUAHUA	6	0
45	CDJ	2	13	Relajatec	CHIHUAHUA	6	0
45	CDJ	2	7	MAP	CHIHUAHUA	6	0
46	CDJ	2	7	MAP	CHIHUAHUA	6	0
46	CDJ	2	4	Planta Física	CHIHUAHUA	6	0
46	CDJ	2	13	Relajatec	CHIHUAHUA	6	0
46	CDJ	2	6	Aulas 3	CHIHUAHUA	6	0
46	CDJ	2	11	Aulas 2	CHIHUAHUA	6	0
46	CDJ	2	10	Aulas 1	CHIHUAHUA	6	0
46	CDJ	2	9	Administrativo	CHIHUAHUA	6	0
46	CDJ	2	12	Gimnasio	CHIHUAHUA	6	904016
46	CDJ	2	2	Colector 2 (Aulas)	CHIHUAHUA	6	0
46	CDJ	2	5	CITE	CHIHUAHUA	6	0
46	CDJ	2	3	Secundaria	CHIHUAHUA	6	0
47	CDJ	2	10	Aulas 1	CHIHUAHUA	6	0
47	CDJ	2	7	MAP	CHIHUAHUA	6	0
47	CDJ	2	6	Aulas 3	CHIHUAHUA	6	0
47	CDJ	2	2	Colector 2 (Aulas)	CHIHUAHUA	6	0
47	CDJ	2	13	Relajatec	CHIHUAHUA	6	0
47	CDJ	2	11	Aulas 2	CHIHUAHUA	6	0
47	CDJ	2	4	Planta Física	CHIHUAHUA	6	0
47	CDJ	2	5	CITE	CHIHUAHUA	6	0
47	CDJ	2	9	Administrativo	CHIHUAHUA	6	0
47	CDJ	2	12	Gimnasio	CHIHUAHUA	6	78450
47	CDJ	2	3	Secundaria	CHIHUAHUA	6	0
48	CDJ	2	6	Aulas 3	CHIHUAHUA	6	0
48	CDJ	2	10	Aulas 1	CHIHUAHUA	6	0
48	CDJ	2	9	Administrativo	CHIHUAHUA	6	0
48	CDJ	2	12	Gimnasio	CHIHUAHUA	6	28024
48	CDJ	2	4	Planta Física	CHIHUAHUA	6	0
48	CDJ	2	13	Relajatec	CHIHUAHUA	6	0
48	CDJ	2	3	Secundaria	CHIHUAHUA	6	0
48	CDJ	2	6	Aulas 3	CHIHUAHUA	6	0
48	CDJ	2	5	CITE	CHIHUAHUA	6	0
48	CDJ	2	7	MAP	CHIHUAHUA	6	0
48	CDJ	2	2	Colector 2 (Aulas)	CHIHUAHUA	6	0
49	CDJ	2	12	Gimnasio	CHIHUAHUA	6	0
49	CDJ	2	2	Colector 2 (Aulas)	CHIHUAHUA	6	0
49	CDJ	2	13	Relajatec	CHIHUAHUA	6	0
49	CDJ	2	6	Aulas 3	CHIHUAHUA	6	122006
49	CDJ	2	3	Secundaria	CHIHUAHUA	6	0
49	CDJ	2	11	Aulas 2	CHIHUAHUA	6	0
49	CDJ	2	9	Administrativo	CHIHUAHUA	6	0
49	CDJ	2	12	Gimnasio	CHIHUAHUA	6	10899
49	CDJ	2	10	Aulas 1	CHIHUAHUA	6	0
49	CDJ	2	4	Planta Física	CHIHUAHUA	6	0
49	CDJ	2	7	MAP	CHIHUAHUA	6	0
50	CDJ	2	10	Aulas 1	CHIHUAHUA	6	5241
50	CDJ	2	13	Relajatec	CHIHUAHUA	6	0
50	CDJ	2	9	Administrativo	CHIHUAHUA	6	0
50	CDJ	2	6	Aulas 3	CHIHUAHUA	6	0
50	CDJ	2	0	Unidentified	CHIHUAHUA	6	0
50	CDJ	2	12	Gimnasio	CHIHUAHUA	6	89944
50	CDJ	2	11	Aulas 2	CHIHUAHUA	6	0
50	CDJ	2	5	CITE	CHIHUAHUA	6	6501
50	CDJ	2	7	MAP	CHIHUAHUA	6	0
50	CDJ	2	2	Colector 2 (Aulas)	CHIHUAHUA	6	0
50	CDJ	2	1	Colector 1 (PF)	CHIHUAHUA	6	0
55	CDJ	2	7	MAP	CHIHUAHUA	6	0
55	CDJ	2	13	Relajatec	CHIHUAHUA	6	55663
55	CDJ	2	11	Aulas 2	CHIHUAHUA	6	0
55	CDJ	2	12	Gimnasio	CHIHUAHUA	6	41104
55	CDJ	2	9	Administrativo	CHIHUAHUA	6	0
55	CDJ	2	4	Planta Física	CHIHUAHUA	6	0
55	CDJ	2	2	Colector 2 (Aulas)	CHIHUAHUA	6	61389
55	CDJ	2	3	Secundaria	CHIHUAHUA	6	0
56	CDJ	2	2	Colector 2 (Aulas)	CHIHUAHUA	6	0
56	CDJ	2	4	Planta Física	CHIHUAHUA	6	0
56	CDJ	2	12	Gimnasio	CHIHUAHUA	6	0
56	CDJ	2	11	Aulas 2	CHIHUAHUA	6	0
56	CDJ	2	0	Unidentified	CHIHUAHUA	6	0
56	CDJ	2	7	MAP	CHIHUAHUA	6	0
56	CDJ	2	3	Secundaria	CHIHUAHUA	6	0
56	CDJ	2	8	Cafetería	CHIHUAHUA	6	0
63	CDJ	2	3	Secundaria	CHIHUAHUA	6	0
63	CDJ	2	0	Unidentified	CHIHUAHUA	6	0
63	CDJ	2	0	Unidentified	CHIHUAHUA	6	0
63	CDJ	2	4	Planta Física	CHIHUAHUA	6	0
63	CDJ	2	0	Unidentified	CHIHUAHUA	6	0
63	CDJ	2	13	Relajatec	CHIHUAHUA	6	0
63	CDJ	2	0	Unidentified	CHIHUAHUA	6	0
63	CDJ	2	6	Aulas 3	CHIHUAHUA	6	0
63	CDJ	2	10	Aulas 1	CHIHUAHUA	6	0
63	CDJ	2	7	MAP	CHIHUAHUA	6	0
63	CDJ	2	8	Cafetería	CHIHUAHUA	6	0
63	CDJ	2	11	Aulas 2	CHIHUAHUA	6	0
64	CDJ	2	7	MAP	CHIHUAHUA	6	0
64	CDJ	2	3	Secundaria	CHIHUAHUA	6	0
64	CDJ	2	4	Planta Física	CHIHUAHUA	6	0
64	CDJ	2	8	Cafetería	CHIHUAHUA	6	0
64	CDJ	2	10	Aulas 1	CHIHUAHUA	6	0
64	CDJ	2	6	Aulas 3	CHIHUAHUA	6	0
64	CDJ	2	13	Relajatec	CHIHUAHUA	6	0
64	CDJ	2	0	Unidentified	CHIHUAHUA	6	0
64	CDJ	2	11	Aulas 2	CHIHUAHUA	6	0
64	CDJ	2	0	Unidentified	CHIHUAHUA	6	0
64	CDJ	2	5	CITE	CHIHUAHUA	6	0
64	CDJ	2	0	Unidentified	CHIHUAHUA	6	0
66	CDJ	2	0	Unidentified	CHIHUAHUA	6	0
66	CDJ	2	11	Aulas 2	CHIHUAHUA	6	0
66	CDJ	2	13	Relajatec	CHIHUAHUA	6	0
66	CDJ	2	8	Cafetería	CHIHUAHUA	6	0
66	CDJ	2	9	Administrativo	CHIHUAHUA	6	0
66	CDJ	2	12	Gimnasio	CHIHUAHUA	6	0
66	CDJ	2	7	MAP	CHIHUAHUA	6	0
67	CDJ	2	10	Aulas 1	CHIHUAHUA	6	0
67	CDJ	2	6	Aulas 3	CHIHUAHUA	6	0
67	CDJ	2	3	Secundaria	CHIHUAHUA	6	0
67	CDJ	2	9	Administrativo	CHIHUAHUA	6	0
67	CDJ	2	8	Cafetería	CHIHUAHUA	6	0
67	CDJ	2	13	Relajatec	CHIHUAHUA	6	0
67	CDJ	2	11	Aulas 2	CHIHUAHUA	6	0
67	CDJ	2	7	MAP	CHIHUAHUA	6	0
67	CDJ	2	5	CITE	CHIHUAHUA	6	0
67	CDJ	2	0	Unidentified	CHIHUAHUA	6	0
67	CDJ	2	12	Gimnasio	CHIHUAHUA	6	0
67	CDJ	2	0	Unidentified	CHIHUAHUA	6	0
67	CDJ	2	4	Planta Física	CHIHUAHUA	6	0
69	CDJ	2	3	Secundaria	CHIHUAHUA	6	0
69	CDJ	2	8	Cafetería	CHIHUAHUA	6	0
69	CDJ	2	10	Aulas 1	CHIHUAHUA	6	0
69	CDJ	2	13	Relajatec	CHIHUAHUA	6	0
69	CDJ	2	12	Gimnasio	CHIHUAHUA	6	0
69	CDJ	2	0	Unidentified	CHIHUAHUA	6	0
69	CDJ	2	7	MAP	CHIHUAHUA	6	0
69	CDJ	2	0	Unidentified	CHIHUAHUA	6	0
69	CDJ	2	4	Planta Física	CHIHUAHUA	6	0
69	CDJ	2	5	CITE	CHIHUAHUA	6	0
69	CDJ	2	12	Gimnasio	CHIHUAHUA	6	0
69	CDJ	2	6	Aulas 3	CHIHUAHUA	6	0
69	CDJ	2	11	Aulas 2	CHIHUAHUA	6	0
70	CDJ	2	3	Secundaria	CHIHUAHUA	6	0
70	CDJ	2	1	Colector 1 (PF)	CHIHUAHUA	6	0
70	CDJ	2	0	Unidentified	CHIHUAHUA	6	0
70	CDJ	2	10	Aulas 1	CHIHUAHUA	6	0
70	CDJ	2	11	Aulas 2	CHIHUAHUA	6	0
70	CDJ	2	12	Gimnasio	CHIHUAHUA	6	0
70	CDJ	2	9	Administrativo	CHIHUAHUA	6	0
70	CDJ	2	6	Aulas 3	CHIHUAHUA	6	0
70	CDJ	2	8	Cafetería	CHIHUAHUA	6	0
70	CDJ	2	0	Unidentified	CHIHUAHUA	6	0
70	CDJ	2	5	CITE	CHIHUAHUA	6	0
70	CDJ	2	13	Relajatec	CHIHUAHUA	6	0
70	CDJ	2	7	MAP	CHIHUAHUA	6	0
71	CDJ	2	11	Aulas 2	CHIHUAHUA	6	0
71	CDJ	2	13	Relajatec	CHIHUAHUA	6	0
71	CDJ	2	10	Aulas 1	CHIHUAHUA	6	0
71	CDJ	2	0	Unidentified	CHIHUAHUA	6	0
71	CDJ	2	4	Planta Física	CHIHUAHUA	6	0
71	CDJ	2	3	Secundaria	CHIHUAHUA	6	0
71	CDJ	2	0	Unidentified	CHIHUAHUA	6	0
71	CDJ	2	9	Administrativo	CHIHUAHUA	6	0
71	CDJ	2	7	MAP	CHIHUAHUA	6	0
71	CDJ	2	6	Aulas 3	CHIHUAHUA	6	0
71	CDJ	2	5	CITE	CHIHUAHUA	6	0
71	CDJ	2	12	Gimnasio	CHIHUAHUA	6	0
71	CDJ	2	8	Cafetería	CHIHUAHUA	6	0
72	CDJ	2	4	Planta Física	CHIHUAHUA	6	0
72	CDJ	2	5	CITE	CHIHUAHUA	6	0
72	CDJ	2	11	Aulas 2	CHIHUAHUA	6	0
72	CDJ	2	10	Aulas 1	CHIHUAHUA	6	0
72	CDJ	2	0	Unidentified	CHIHUAHUA	6	0
72	CDJ	2	6	Aulas 3	CHIHUAHUA	6	0
72	CDJ	2	3	Secundaria	CHIHUAHUA	6	0
72	CDJ	2	7	MAP	CHIHUAHUA	6	0
72	CDJ	2	9	Administrativo	CHIHUAHUA	6	0
72	CDJ	2	13	Relajatec	CHIHUAHUA	6	0
72	CDJ	2	0	Unidentified	CHIHUAHUA	6	0
72	CDJ	2	8	Cafetería	CHIHUAHUA	6	0
72	CDJ	2	12	Gimnasio	CHIHUAHUA	6	0
73	CDJ	2	11	Aulas 2	CHIHUAHUA	6	0
73	CDJ	2	0	Unidentified	CHIHUAHUA	6	0
73	CDJ	2	6	Aulas 3	CHIHUAHUA	6	0
73	CDJ	2	10	Aulas 1	CHIHUAHUA	6	0
73	CDJ	2	12	Gimnasio	CHIHUAHUA	6	0
73	CDJ	2	0	Unidentified	CHIHUAHUA	6	0
73	CDJ	2	9	Administrativo	CHIHUAHUA	6	0
73	CDJ	2	7	MAP	CHIHUAHUA	6	0
73	CDJ	2	5	CITE	CHIHUAHUA	6	0
73	CDJ	2	8	Cafetería	CHIHUAHUA	6	0
73	CDJ	2	13	Relajatec	CHIHUAHUA	6	0
73	CDJ	2	4	Planta Física	CHIHUAHUA	6	0
73	CDJ	2	3	Secundaria	CHIHUAHUA	6	0
74	CDJ	2	8	Cafetería	CHIHUAHUA	6	0
74	CDJ	2	4	Planta Física	CHIHUAHUA	6	0
74	CDJ	2	10	Aulas 1	CHIHUAHUA	6	0
74	CDJ	2	5	CITE	CHIHUAHUA	6	0
74	CDJ	2	11	Aulas 2	CHIHUAHUA	6	0
74	CDJ	2	0	Unidentified	CHIHUAHUA	6	0
74	CDJ	2	0	Unidentified	CHIHUAHUA	6	0
74	CDJ	2	13	Relajatec	CHIHUAHUA	6	0
74	CDJ	2	9	Administrativo	CHIHUAHUA	6	0
74	CDJ	2	4	AULAS III	CHIHUAHUA	6	0
74	CDJ	2	12	Gimnasio	CHIHUAHUA	6	0
74	CDJ	2	7	MAP	CHIHUAHUA	6	0
74	CDJ	2	3	Secundaria	CHIHUAHUA	6	0
75	CDJ	2	0	Unidentified	CHIHUAHUA	6	0
75	CDJ	2	7	MAP	CHIHUAHUA	6	0
75	CDJ	2	8	Cafetería	CHIHUAHUA	6	0
75	CDJ	2	6	Aulas 3	CHIHUAHUA	6	0
75	CDJ	2	5	CITE	CHIHUAHUA	6	0
75	CDJ	2	4	Planta Física	CHIHUAHUA	6	0
75	CDJ	2	11	Aulas 2	CHIHUAHUA	6	0
75	CDJ	2	12	Gimnasio	CHIHUAHUA	6	0
75	CDJ	2	10	Aulas 1	CHIHUAHUA	6	0
75	CDJ	2	13	Relajatec	CHIHUAHUA	6	0
75	CDJ	2	0	Unidentified	CHIHUAHUA	6	0
75	CDJ	2	9	Administrativo	CHIHUAHUA	6	0
75	CDJ	2	3	Secundaria	CHIHUAHUA	6	0
76	CDJ	2	13	Relajatec	CHIHUAHUA	6	0
76	CDJ	2	3	Secundaria	CHIHUAHUA	6	0
76	CDJ	2	11	Aulas 2	CHIHUAHUA	6	0
76	CDJ	2	12	Gimnasio	CHIHUAHUA	6	0
76	CDJ	2	0	Unidentified	CHIHUAHUA	6	0
76	CDJ	2	9	Administrativo	CHIHUAHUA	6	0
76	CDJ	2	6	Aulas 3	CHIHUAHUA	6	0
76	CDJ	2	8	Cafetería	CHIHUAHUA	6	0
76	CDJ	2	7	MAP	CHIHUAHUA	6	0
76	CDJ	2	10	Aulas 1	CHIHUAHUA	6	0
76	CDJ	2	4	Planta Física	CHIHUAHUA	6	0
76	CDJ	2	5	CITE	CHIHUAHUA	6	0
76	CDJ	2	0	Unidentified	CHIHUAHUA	6	0
77	CDJ	2	4	Planta Física	CHIHUAHUA	6	0
77	CDJ	2	7	MAP	CHIHUAHUA	6	0
77	CDJ	2	12	Gimnasio	CHIHUAHUA	6	0
77	CDJ	2	13	Relajatec	CHIHUAHUA	6	0
77	CDJ	2	5	CITE	CHIHUAHUA	6	0
77	CDJ	2	0	Unidentified	CHIHUAHUA	6	0
77	CDJ	2	10	Aulas 1	CHIHUAHUA	6	0
77	CDJ	2	6	Aulas 3	CHIHUAHUA	6	0
77	CDJ	2	0	Unidentified	CHIHUAHUA	6	0
77	CDJ	2	3	Secundaria	CHIHUAHUA	6	0
77	CDJ	2	9	Administrativo	CHIHUAHUA	6	0
77	CDJ	2	11	Aulas 2	CHIHUAHUA	6	0
77	CDJ	2	8	Cafetería	CHIHUAHUA	6	0
78	CDJ	2	0	Unidentified	CHIHUAHUA	6	0
78	CDJ	2	12	Gimnasio	CHIHUAHUA	6	0
78	CDJ	2	13	Relajatec	CHIHUAHUA	6	0
78	CDJ	2	9	Administrativo	CHIHUAHUA	6	0
78	CDJ	2	0	Unidentified	CHIHUAHUA	6	0
78	CDJ	2	5	CITE	CHIHUAHUA	6	0
78	CDJ	2	3	Secundaria	CHIHUAHUA	6	0
78	CDJ	2	11	Aulas 2	CHIHUAHUA	6	0
78	CDJ	2	6	Aulas 3	CHIHUAHUA	6	0
78	CDJ	2	7	MAP	CHIHUAHUA	6	0
78	CDJ	2	8	Cafetería	CHIHUAHUA	6	0
78	CDJ	2	10	Aulas 1	CHIHUAHUA	6	0
78	CDJ	2	1	Colector 1 (PF)	CHIHUAHUA	6	0
7	Chihuahua	6	9	PIT2	CHIHUAHUA	6	95619
7	Chihuahua	6	2	Colector Biblioteca	CHIHUAHUA	6	0
7	Chihuahua	6	1	Colector Red interna	CHIHUAHUA	6	0
8	Chihuahua	6	11	CCA	CHIHUAHUA	6	0
8	Chihuahua	6	10	PIT3	CHIHUAHUA	6	0
9	Chihuahua	6	9	PIT2	CHIHUAHUA	6	484571
9	Chihuahua	6	1	Colector Red interna	CHIHUAHUA	6	0
9	Chihuahua	6	11	CCA	CHIHUAHUA	6	72762
9	Chihuahua	6	10	PIT3	CHIHUAHUA	6	0
9	Chihuahua	6	2	Colector Biblioteca	CHIHUAHUA	6	0
9	Chihuahua	6	4	Colector Parque Tecnologico	CHIHUAHUA	6	0
10	Chihuahua	6	4	Colector Parque Tecnologico	CHIHUAHUA	6	381
10	Chihuahua	6	7	Biblioteca	CHIHUAHUA	6	0
10	Chihuahua	6	9	PIT2	CHIHUAHUA	6	71619
10	Chihuahua	6	1	Colector Red interna	CHIHUAHUA	6	0
10	Chihuahua	6	10	PIT3	CHIHUAHUA	6	0
11	Chihuahua	6	9	PIT2	CHIHUAHUA	6	21429
11	Chihuahua	6	10	PIT3	CHIHUAHUA	6	0
11	Chihuahua	6	2	Colector Biblioteca	CHIHUAHUA	6	0
11	Chihuahua	6	1	Colector Red interna	CHIHUAHUA	6	0
11	Chihuahua	6	11	CCA	CHIHUAHUA	6	0
11	Chihuahua	6	9	PIT2	CHIHUAHUA	6	0
12	Chihuahua	6	2	Colector Biblioteca	CHIHUAHUA	6	0
12	Chihuahua	6	6	Bufete Juridico	CHIHUAHUA	6	0
12	Chihuahua	6	9	PIT2	CHIHUAHUA	6	0
12	Chihuahua	6	4	Colector Parque Tecnologico	CHIHUAHUA	6	0
12	Chihuahua	6	5	Residencias	CHIHUAHUA	6	0
12	Chihuahua	6	1	Colector Red interna	CHIHUAHUA	6	0
13	Chihuahua	6	4	Colector Parque Tecnologico	CHIHUAHUA	6	0
13	Chihuahua	6	6	Bufete Juridico	CHIHUAHUA	6	0
13	Chihuahua	6	8	Baños Campo Americano	CHIHUAHUA	6	0
13	Chihuahua	6	1	Colector Red interna	CHIHUAHUA	6	0
13	Chihuahua	6	5	Residencias	CHIHUAHUA	6	0
13	Chihuahua	6	3	Colector Ingenieria	CHIHUAHUA	6	0
15	Chihuahua	6	11	CCA	CHIHUAHUA	6	61386
15	Chihuahua	6	10	PIT3	CHIHUAHUA	6	0
15	Chihuahua	6	9	PIT2	CHIHUAHUA	6	0
15	Chihuahua	6	4	Colector Parque Tecnologico	CHIHUAHUA	6	0
15	Chihuahua	6	1	Colector Red interna	CHIHUAHUA	6	0
15	Chihuahua	6	2	Colector Biblioteca	CHIHUAHUA	6	0
16	Chihuahua	6	10	PIT3	CHIHUAHUA	6	0
16	Chihuahua	6	11	CCA	CHIHUAHUA	6	2667
16	Chihuahua	6	2	Colector Biblioteca	CHIHUAHUA	6	0
16	Chihuahua	6	9	PIT2	CHIHUAHUA	6	0
16	Chihuahua	6	9	PIT2	CHIHUAHUA	6	0
16	Chihuahua	6	1	Colector Red interna	CHIHUAHUA	6	6095
17	Chihuahua	6	10	PIT3	CHIHUAHUA	6	0
17	Chihuahua	6	1	Colector Red interna	CHIHUAHUA	6	0
17	Chihuahua	6	2	Colector Biblioteca	CHIHUAHUA	6	0
17	Chihuahua	6	9	PIT2	CHIHUAHUA	6	0
17	Chihuahua	6	1	Colector Red interna	CHIHUAHUA	6	0
17	Chihuahua	6	11	CCA	CHIHUAHUA	6	8190
18	Chihuahua	6	11	CCA	CHIHUAHUA	6	0
18	Chihuahua	6	1	Colector Red interna	CHIHUAHUA	6	0
18	Chihuahua	6	10	PIT3	CHIHUAHUA	6	0
18	Chihuahua	6	2	Colector Biblioteca	CHIHUAHUA	6	0
18	Chihuahua	6	1	Colector Red interna	CHIHUAHUA	6	0
18	Chihuahua	6	9	PIT2	CHIHUAHUA	6	0
19	Chihuahua	6	1	Colector Red interna	CHIHUAHUA	6	0
19	Chihuahua	6	2	Colector Biblioteca	CHIHUAHUA	6	968
19	Chihuahua	6	9	PIT2	CHIHUAHUA	6	0
19	Chihuahua	6	10	PIT3	CHIHUAHUA	6	0
19	Chihuahua	6	11	CCA	CHIHUAHUA	6	0
19	Chihuahua	6	4	Colector Parque Tecnologico	CHIHUAHUA	6	0
20	Chihuahua	6	10	PIT3	CHIHUAHUA	6	0
20	Chihuahua	6	2	Colector Biblioteca	CHIHUAHUA	6	0
20	Chihuahua	6	9	PIT2	CHIHUAHUA	6	0
20	Chihuahua	6	1	Colector Red interna	CHIHUAHUA	6	0
20	Chihuahua	6	11	CCA	CHIHUAHUA	6	0
20	Chihuahua	6	4	Colector Parque Tecnologico	CHIHUAHUA	6	0
21	Chihuahua	6	9	PIT2	CHIHUAHUA	6	0
21	Chihuahua	6	11	CCA	CHIHUAHUA	6	0
21	Chihuahua	6	10	PIT3	CHIHUAHUA	6	0
21	Chihuahua	6	2	Colector Biblioteca	CHIHUAHUA	6	0
21	Chihuahua	6	1	Colector Red interna	CHIHUAHUA	6	0
22	Chihuahua	6	10	PIT3	CHIHUAHUA	6	4625656
22	Chihuahua	6	11	CCA	CHIHUAHUA	6	0
22	Chihuahua	6	1	Colector Red interna	CHIHUAHUA	6	0
22	Chihuahua	6	9	PIT2	CHIHUAHUA	6	0
22	Chihuahua	6	2	Colector Biblioteca	CHIHUAHUA	6	0
23	Chihuahua	6	10	PIT3	CHIHUAHUA	6	0
23	Chihuahua	6	4	Colector Parque Tecnologico	CHIHUAHUA	6	0
23	Chihuahua	6	2	Colector Biblioteca	CHIHUAHUA	6	0
23	Chihuahua	6	1	Colector Red interna	CHIHUAHUA	6	0
23	Chihuahua	6	9	PIT2	CHIHUAHUA	6	0
24	Chihuahua	6	1	Colector Red interna	CHIHUAHUA	6	0
24	Chihuahua	6	2	Colector Biblioteca	CHIHUAHUA	6	0
24	Chihuahua	6	9	PIT2	CHIHUAHUA	6	0
24	Chihuahua	6	11	CCA	CHIHUAHUA	6	29303
24	Chihuahua	6	10	PIT3	CHIHUAHUA	6	7360
24	Chihuahua	6	4	Colector Parque Tecnologico	CHIHUAHUA	6	0
25	Chihuahua	6	10	PIT3	CHIHUAHUA	6	0
25	Chihuahua	6	11	CCA	CHIHUAHUA	6	0
25	Chihuahua	6	4	Colector Parque Tecnologico	CHIHUAHUA	6	1109
25	Chihuahua	6	9	PIT2	CHIHUAHUA	6	0
25	Chihuahua	6	2	Colector Biblioteca	CHIHUAHUA	6	0
25	Chihuahua	6	1	Colector Red interna	CHIHUAHUA	6	0
26	Chihuahua	6	13	Ceddie	CHIHUAHUA	6	0
26	Chihuahua	6	3	Colector Ingenieria	CHIHUAHUA	6	0
26	Chihuahua	6	12	Prepa	CHIHUAHUA	6	0
26	Chihuahua	6	2	Colector Biblioteca	CHIHUAHUA	6	0
26	Chihuahua	6	1	Colector Red interna	CHIHUAHUA	6	0
26	Chihuahua	6	10	PIT3	CHIHUAHUA	6	0
26	Chihuahua	6	9	PIT2	CHIHUAHUA	6	0
26	Chihuahua	6	4	Colector Parque Tecnologico	CHIHUAHUA	6	0
26	Chihuahua	6	11	CCA	CHIHUAHUA	6	0
27	Chihuahua	6	13	Ceddie	CHIHUAHUA	6	0
27	Chihuahua	6	2	Colector Biblioteca	CHIHUAHUA	6	0
27	Chihuahua	6	4	Colector Parque Tecnologico	CHIHUAHUA	6	0
27	Chihuahua	6	9	PIT2	CHIHUAHUA	6	0
27	Chihuahua	6	1	Colector Red interna	CHIHUAHUA	6	0
27	Chihuahua	6	11	CCA	CHIHUAHUA	6	0
27	Chihuahua	6	10	PIT3	CHIHUAHUA	6	0
27	Chihuahua	6	12	Prepa	CHIHUAHUA	6	0
27	Chihuahua	6	3	Colector Ingenieria	CHIHUAHUA	6	0
28	Chihuahua	6	1	Colector Red interna	CHIHUAHUA	6	0
28	Chihuahua	6	11	CCA	CHIHUAHUA	6	0
28	Chihuahua	6	2	Colector Biblioteca	CHIHUAHUA	6	0
28	Chihuahua	6	9	PIT2	CHIHUAHUA	6	0
28	Chihuahua	6	3	Colector Ingenieria	CHIHUAHUA	6	0
28	Chihuahua	6	4	Colector Parque Tecnologico	CHIHUAHUA	6	0
28	Chihuahua	6	13	Ceddie	CHIHUAHUA	6	0
28	Chihuahua	6	10	PIT3	CHIHUAHUA	6	0
28	Chihuahua	6	12	Prepa	CHIHUAHUA	6	0
29	Chihuahua	6	10	PIT3	CHIHUAHUA	6	0
29	Chihuahua	6	0	Unidentified	CHIHUAHUA	6	0
29	Chihuahua	6	0	Unidentified	CHIHUAHUA	6	0
29	Chihuahua	6	9	PIT2	CHIHUAHUA	6	0
29	Chihuahua	6	3	Colector Ingenieria	CHIHUAHUA	6	0
29	Chihuahua	6	1	Colector Red interna	CHIHUAHUA	6	0
29	Chihuahua	6	2	Colector Biblioteca	CHIHUAHUA	6	0
29	Chihuahua	6	11	CCA	CHIHUAHUA	6	0
29	Chihuahua	6	4	Colector Parque Tecnologico	CHIHUAHUA	6	0
30	Chihuahua	6	4	Colector Parque Tecnologico	CHIHUAHUA	6	0
30	Chihuahua	6	2	Colector Biblioteca	CHIHUAHUA	6	0
30	Chihuahua	6	13	Ceddie	CHIHUAHUA	6	0
30	Chihuahua	6	9	PIT2	CHIHUAHUA	6	0
30	Chihuahua	6	10	PIT3	CHIHUAHUA	6	0
30	Chihuahua	6	12	Prepa	CHIHUAHUA	6	0
30	Chihuahua	6	3	Colector Ingenieria	CHIHUAHUA	6	0
30	Chihuahua	6	11	CCA	CHIHUAHUA	6	0
30	Chihuahua	6	1	Colector Red interna	CHIHUAHUA	6	0
31	Chihuahua	6	3	Biblioteca	CHIHUAHUA	6	0
31	Chihuahua	6	12	Prepa	CHIHUAHUA	6	0
31	Chihuahua	6	9	PIT2	CHIHUAHUA	6	0
31	Chihuahua	6	13	Ceddie	CHIHUAHUA	6	0
31	Chihuahua	6	3	Colector Ingenieria	CHIHUAHUA	6	0
31	Chihuahua	6	10	PIT3	CHIHUAHUA	6	0
31	Chihuahua	6	4	Colector Parque Tecnologico	CHIHUAHUA	6	2781
31	Chihuahua	6	1	Colector Red interna	CHIHUAHUA	6	0
31	Chihuahua	6	11	CCA	CHIHUAHUA	6	0
32	Chihuahua	6	3	Colector Ingenieria	CHIHUAHUA	6	0
32	Chihuahua	6	7	Biblioteca	CHIHUAHUA	6	0
32	Chihuahua	6	10	PIT3	CHIHUAHUA	6	0
32	Chihuahua	6	1	Colector Red interna	CHIHUAHUA	6	1630
32	Chihuahua	6	9	PIT2	CHIHUAHUA	6	0
32	Chihuahua	6	13	Ceddie	CHIHUAHUA	6	0
32	Chihuahua	6	4	Colector Parque Tecnologico	CHIHUAHUA	6	0
32	Chihuahua	6	12	Prepa	CHIHUAHUA	6	0
32	Chihuahua	6	11	CCA	CHIHUAHUA	6	0
33	Chihuahua	6	9	PIT2	CHIHUAHUA	6	0
33	Chihuahua	6	3	Colector Ingenieria	CHIHUAHUA	6	0
33	Chihuahua	6	13	Ceddie	CHIHUAHUA	6	0
33	Chihuahua	6	1	Colector Red interna	CHIHUAHUA	6	0
33	Chihuahua	6	12	Prepa	CHIHUAHUA	6	0
33	Chihuahua	6	10	PIT3	CHIHUAHUA	6	0
33	Chihuahua	6	4	Colector Parque Tecnologico	CHIHUAHUA	6	0
33	Chihuahua	6	2	Colector Biblioteca	CHIHUAHUA	6	0
33	Chihuahua	6	11	CCA	CHIHUAHUA	6	0
34	Chihuahua	6	9	PIT2	CHIHUAHUA	6	0
34	Chihuahua	6	3	Colector Ingenieria	CHIHUAHUA	6	0
34	Chihuahua	6	4	Colector Parque Tecnologico	CHIHUAHUA	6	0
34	Chihuahua	6	13	Ceddie	CHIHUAHUA	6	10232
34	Chihuahua	6	1	Colector Red interna	CHIHUAHUA	6	0
34	Chihuahua	6	2	Colector Biblioteca	CHIHUAHUA	6	0
34	Chihuahua	6	12	Prepa	CHIHUAHUA	6	0
34	Chihuahua	6	10	PIT3	CHIHUAHUA	6	0
34	Chihuahua	6	11	CCA	CHIHUAHUA	6	17851
35	Chihuahua	6	2	Colector Biblioteca	CHIHUAHUA	6	0
35	Chihuahua	6	10	PIT3	CHIHUAHUA	6	0
35	Chihuahua	6	1	Colector Red interna	CHIHUAHUA	6	0
35	Chihuahua	6	11	CCA	CHIHUAHUA	6	0
35	Chihuahua	6	3	Colector Ingenieria	CHIHUAHUA	6	0
35	Chihuahua	6	13	Ceddie	CHIHUAHUA	6	0
35	Chihuahua	6	12	Prepa	CHIHUAHUA	6	2750
35	Chihuahua	6	9	PIT2	CHIHUAHUA	6	0
35	Chihuahua	6	4	Colector Parque Tecnologico	CHIHUAHUA	6	0
36	Chihuahua	6	12	Prepa	CHIHUAHUA	6	0
36	Chihuahua	6	10	PIT3	CHIHUAHUA	6	0
36	Chihuahua	6	9	PIT2	CHIHUAHUA	6	0
36	Chihuahua	6	11	CCA	CHIHUAHUA	6	2899
36	Chihuahua	6	4	Colector Parque Tecnologico	CHIHUAHUA	6	0
36	Chihuahua	6	13	Ceddie	CHIHUAHUA	6	0
36	Chihuahua	6	3	Colector Ingenieria	CHIHUAHUA	6	0
36	Chihuahua	6	1	Colector Red interna	CHIHUAHUA	6	0
36	Chihuahua	6	2	Colector Biblioteca	CHIHUAHUA	6	0
37	Chihuahua	6	13	Ceddie	CHIHUAHUA	6	0
37	Chihuahua	6	1	Colector Red interna	CHIHUAHUA	6	0
37	Chihuahua	6	11	CCA	CHIHUAHUA	6	0
37	Chihuahua	6	10	PIT3	CHIHUAHUA	6	0
37	Chihuahua	6	9	PIT2	CHIHUAHUA	6	0
37	Chihuahua	6	4	Colector Parque Tecnologico	CHIHUAHUA	6	0
37	Chihuahua	6	2	Colector Biblioteca	CHIHUAHUA	6	0
37	Chihuahua	6	12	Prepa	CHIHUAHUA	6	0
37	Chihuahua	6	3	Colector Ingenieria	CHIHUAHUA	6	0
38	Chihuahua	6	13	Ceddie	CHIHUAHUA	6	0
38	Chihuahua	6	3	Colector Ingenieria	CHIHUAHUA	6	0
38	Chihuahua	6	4	Colector Parque Tecnologico	CHIHUAHUA	6	0
38	Chihuahua	6	11	CCA	CHIHUAHUA	6	0
38	Chihuahua	6	2	Colector Biblioteca	CHIHUAHUA	6	0
38	Chihuahua	6	10	PIT3	CHIHUAHUA	6	0
38	Chihuahua	6	9	PIT2	CHIHUAHUA	6	0
38	Chihuahua	6	1	Colector Red interna	CHIHUAHUA	6	0
38	Chihuahua	6	12	Prepa	CHIHUAHUA	6	0
39	Chihuahua	6	11	CCA	CHIHUAHUA	6	0
39	Chihuahua	6	3	Colector Ingenieria	CHIHUAHUA	6	0
39	Chihuahua	6	4	Colector Parque Tecnologico	CHIHUAHUA	6	0
39	Chihuahua	6	10	PIT3	CHIHUAHUA	6	0
39	Chihuahua	6	9	PIT2	CHIHUAHUA	6	0
39	Chihuahua	6	12	Prepa	CHIHUAHUA	6	0
39	Chihuahua	6	13	Ceddie	CHIHUAHUA	6	0
39	Chihuahua	6	2	Colector Biblioteca	CHIHUAHUA	6	0
39	Chihuahua	6	1	Colector Red interna	CHIHUAHUA	6	0
40	Chihuahua	6	5	Residencias	CHIHUAHUA	6	0
40	Chihuahua	6	11	CCA	CHIHUAHUA	6	0
40	Chihuahua	6	9	PIT2	CHIHUAHUA	6	25907
40	Chihuahua	6	4	Colector Parque Tecnologico	CHIHUAHUA	6	0
40	Chihuahua	6	12	Prepa	CHIHUAHUA	6	0
40	Chihuahua	6	13	Ceddie	CHIHUAHUA	6	0
40	Chihuahua	6	3	Colector Ingenieria	CHIHUAHUA	6	0
40	Chihuahua	6	10	PIT3	CHIHUAHUA	6	0
40	Chihuahua	6	2	Colector Biblioteca	CHIHUAHUA	6	0
40	Chihuahua	6	1	Colector Red interna	CHIHUAHUA	6	0
41	Chihuahua	6	2	Colector Biblioteca	CHIHUAHUA	6	0
41	Chihuahua	6	9	PIT2	CHIHUAHUA	6	0
41	Chihuahua	6	4	Colector Parque Tecnologico	CHIHUAHUA	6	0
41	Chihuahua	6	12	Prepa	CHIHUAHUA	6	2614
41	Chihuahua	6	3	Colector Ingenieria	CHIHUAHUA	6	0
41	Chihuahua	6	1	Colector Red interna	CHIHUAHUA	6	0
41	Chihuahua	6	13	Ceddie	CHIHUAHUA	6	0
41	Chihuahua	6	10	PIT3	CHIHUAHUA	6	0
41	Chihuahua	6	5	Residencias	CHIHUAHUA	6	0
41	Chihuahua	6	11	CCA	CHIHUAHUA	6	0
42	Chihuahua	6	13	Ceddie	CHIHUAHUA	6	0
42	Chihuahua	6	10	PIT3	CHIHUAHUA	6	0
42	Chihuahua	6	3	Colector Ingenieria	CHIHUAHUA	6	0
42	Chihuahua	6	2	Colector Biblioteca	CHIHUAHUA	6	0
42	Chihuahua	6	5	Residencias	CHIHUAHUA	6	0
42	Chihuahua	6	9	PIT2	CHIHUAHUA	6	0
42	Chihuahua	6	4	Colector Parque Tecnologico	CHIHUAHUA	6	0
42	Chihuahua	6	11	CCA	CHIHUAHUA	6	0
42	Chihuahua	6	1	Colector Red interna	CHIHUAHUA	6	0
42	Chihuahua	6	12	Prepa	CHIHUAHUA	6	0
43	Chihuahua	6	13	Ceddie	CHIHUAHUA	6	0
43	Chihuahua	6	10	PIT3	CHIHUAHUA	6	0
43	Chihuahua	6	3	Colector Ingenieria	CHIHUAHUA	6	0
43	Chihuahua	6	2	Colector Biblioteca	CHIHUAHUA	6	0
43	Chihuahua	6	12	Prepa	CHIHUAHUA	6	0
43	Chihuahua	6	1	Colector Red interna	CHIHUAHUA	6	0
43	Chihuahua	6	11	CCA	CHIHUAHUA	6	0
43	Chihuahua	6	5	Residencias	CHIHUAHUA	6	0
43	Chihuahua	6	9	PIT2	CHIHUAHUA	6	0
43	Chihuahua	6	4	Colector Parque Tecnologico	CHIHUAHUA	6	0
44	Chihuahua	6	5	Residencias	CHIHUAHUA	6	0
44	Chihuahua	6	11	CCA	CHIHUAHUA	6	0
44	Chihuahua	6	9	PIT2	CHIHUAHUA	6	0
44	Chihuahua	6	4	Colector Parque Tecnologico	CHIHUAHUA	6	0
44	Chihuahua	6	2	Colector Biblioteca	CHIHUAHUA	6	0
44	Chihuahua	6	12	Prepa	CHIHUAHUA	6	0
44	Chihuahua	6	3	Colector Ingenieria	CHIHUAHUA	6	0
44	Chihuahua	6	1	Colector Red interna	CHIHUAHUA	6	0
44	Chihuahua	6	10	PIT3	CHIHUAHUA	6	0
44	Chihuahua	6	13	Ceddie	CHIHUAHUA	6	0
45	Chihuahua	6	10	PIT3	CHIHUAHUA	6	0
45	Chihuahua	6	13	Ceddie	CHIHUAHUA	6	0
45	Chihuahua	6	11	CCA	CHIHUAHUA	6	0
45	Chihuahua	6	12	Prepa	CHIHUAHUA	6	0
45	Chihuahua	6	4	Colector Parque Tecnologico	CHIHUAHUA	6	0
45	Chihuahua	6	3	Colector Ingenieria	CHIHUAHUA	6	0
45	Chihuahua	6	2	Colector Biblioteca	CHIHUAHUA	6	0
45	Chihuahua	6	5	Residencias	CHIHUAHUA	6	0
45	Chihuahua	6	1	Colector Red interna	CHIHUAHUA	6	0
45	Chihuahua	6	9	PIT2	CHIHUAHUA	6	0
46	Chihuahua	6	5	Residencias	CHIHUAHUA	6	0
46	Chihuahua	6	12	Prepa	CHIHUAHUA	6	0
46	Chihuahua	6	13	Ceddie	CHIHUAHUA	6	17096
46	Chihuahua	6	1	Colector Red interna	CHIHUAHUA	6	0
46	Chihuahua	6	11	CCA	CHIHUAHUA	6	0
46	Chihuahua	6	10	PIT3	CHIHUAHUA	6	0
46	Chihuahua	6	2	Colector Biblioteca	CHIHUAHUA	6	0
46	Chihuahua	6	9	PIT2	CHIHUAHUA	6	0
46	Chihuahua	6	4	Colector Parque Tecnologico	CHIHUAHUA	6	0
46	Chihuahua	6	3	Colector Ingenieria	CHIHUAHUA	6	0
47	Chihuahua	6	3	Colector Ingenieria	CHIHUAHUA	6	0
47	Chihuahua	6	4	Colector Parque Tecnologico	CHIHUAHUA	6	0
47	Chihuahua	6	11	CCA	CHIHUAHUA	6	0
47	Chihuahua	6	5	Residencias	CHIHUAHUA	6	2957
47	Chihuahua	6	13	Ceddie	CHIHUAHUA	6	0
47	Chihuahua	6	1	Colector Red interna	CHIHUAHUA	6	0
47	Chihuahua	6	9	PIT2	CHIHUAHUA	6	0
47	Chihuahua	6	12	Prepa	CHIHUAHUA	6	0
47	Chihuahua	6	10	PIT3	CHIHUAHUA	6	0
47	Chihuahua	6	2	Colector Biblioteca	CHIHUAHUA	6	0
48	Chihuahua	6	11	CCA	CHIHUAHUA	6	0
48	Chihuahua	6	5	Residencias	CHIHUAHUA	6	0
48	Chihuahua	6	4	Colector Parque Tecnologico	CHIHUAHUA	6	0
48	Chihuahua	6	10	PIT3	CHIHUAHUA	6	0
48	Chihuahua	6	3	Colector Ingenieria	CHIHUAHUA	6	12227
48	Chihuahua	6	9	PIT2	CHIHUAHUA	6	0
48	Chihuahua	6	1	Colector Red interna	CHIHUAHUA	6	0
48	Chihuahua	6	12	Prepa	CHIHUAHUA	6	0
48	Chihuahua	6	2	Colector Biblioteca	CHIHUAHUA	6	0
48	Chihuahua	6	13	Ceddie	CHIHUAHUA	6	0
49	Chihuahua	6	1	Colector Red interna	CHIHUAHUA	6	0
49	Chihuahua	6	12	Prepa	CHIHUAHUA	6	0
49	Chihuahua	6	13	Ceddie	CHIHUAHUA	6	0
49	Chihuahua	6	11	CCA	CHIHUAHUA	6	0
49	Chihuahua	6	4	Colector Parque Tecnologico	CHIHUAHUA	6	0
49	Chihuahua	6	2	Colector Biblioteca	CHIHUAHUA	6	0
49	Chihuahua	6	9	PIT2	CHIHUAHUA	6	0
49	Chihuahua	6	10	PIT3	CHIHUAHUA	6	0
49	Chihuahua	6	3	Colector Ingenieria	CHIHUAHUA	6	0
49	Chihuahua	6	5	Residencias	CHIHUAHUA	6	0
50	Chihuahua	6	5	Residencias	CHIHUAHUA	6	0
50	Chihuahua	6	11	CCA	CHIHUAHUA	6	0
50	Chihuahua	6	1	Colector Red interna	CHIHUAHUA	6	0
50	Chihuahua	6	10	PIT3	CHIHUAHUA	6	0
50	Chihuahua	6	12	Prepa	CHIHUAHUA	6	0
50	Chihuahua	6	2	Colector Biblioteca	CHIHUAHUA	6	0
50	Chihuahua	6	4	Colector Parque Tecnologico	CHIHUAHUA	6	0
50	Chihuahua	6	13	Ceddie	CHIHUAHUA	6	0
50	Chihuahua	6	9	PIT2	CHIHUAHUA	6	0
50	Chihuahua	6	3	Colector Ingenieria	CHIHUAHUA	6	0
55	Chihuahua	6	2	Colector Biblioteca	CHIHUAHUA	6	0
55	Chihuahua	6	1	Colector Red interna	CHIHUAHUA	6	0
55	Chihuahua	6	13	Ceddie	CHIHUAHUA	6	0
55	Chihuahua	6	12	Prepa	CHIHUAHUA	6	2713
55	Chihuahua	6	11	CCA	CHIHUAHUA	6	0
55	Chihuahua	6	5	Residencias	CHIHUAHUA	6	0
55	Chihuahua	6	10	PIT3	CHIHUAHUA	6	24291
55	Chihuahua	6	9	PIT2	CHIHUAHUA	6	0
55	Chihuahua	6	4	Colector Parque Tecnologico	CHIHUAHUA	6	5117
55	Chihuahua	6	3	Colector Ingenieria	CHIHUAHUA	6	0
56	Chihuahua	6	13	Ceddie	CHIHUAHUA	6	21969
56	Chihuahua	6	2	Colector Biblioteca	CHIHUAHUA	6	3163
56	Chihuahua	6	11	CCA	CHIHUAHUA	6	19547
56	Chihuahua	6	4	Colector Parque Tecnologico	CHIHUAHUA	6	0
56	Chihuahua	6	3	Colector Ingenieria	CHIHUAHUA	6	0
56	Chihuahua	6	10	PIT3	CHIHUAHUA	6	30943
56	Chihuahua	6	12	Prepa	CHIHUAHUA	6	100170
56	Chihuahua	6	1	Colector Red interna	CHIHUAHUA	6	0
56	Chihuahua	6	9	PIT2	CHIHUAHUA	6	0
56	Chihuahua	6	5	Residencias	CHIHUAHUA	6	0
63	Chihuahua	6	12	Prepa	CHIHUAHUA	6	0
63	Chihuahua	6	1	Colector Red interna	CHIHUAHUA	6	0
63	Chihuahua	6	3	Colector Ingenieria	CHIHUAHUA	6	0
63	Chihuahua	6	13	Ceddie	CHIHUAHUA	6	0
63	Chihuahua	6	9	PIT2	CHIHUAHUA	6	7980
63	Chihuahua	6	0	Unidentified	CHIHUAHUA	6	0
63	Chihuahua	6	10	PIT3	CHIHUAHUA	6	0
63	Chihuahua	6	5	Residencias	CHIHUAHUA	6	0
63	Chihuahua	6	11	CCA	CHIHUAHUA	6	0
63	Chihuahua	6	0	Unidentified	CHIHUAHUA	6	0
64	Chihuahua	6	0	Unidentified	CHIHUAHUA	6	0
64	Chihuahua	6	12	Prepa	CHIHUAHUA	6	0
64	Chihuahua	6	0	Unidentified	CHIHUAHUA	6	0
64	Chihuahua	6	5	Residencias	CHIHUAHUA	6	0
64	Chihuahua	6	10	PIT3	CHIHUAHUA	6	0
64	Chihuahua	6	0	Unidentified	CHIHUAHUA	6	0
64	Chihuahua	6	3	Colector Ingenieria	CHIHUAHUA	6	0
64	Chihuahua	6	13	Ceddie	CHIHUAHUA	6	0
64	Chihuahua	6	9	PIT2	CHIHUAHUA	6	0
64	Chihuahua	6	11	CCA	CHIHUAHUA	6	0
65	Chihuahua	6	11	CCA	CHIHUAHUA	6	0
65	Chihuahua	6	13	Ceddie	CHIHUAHUA	6	0
65	Chihuahua	6	0	Unidentified	CHIHUAHUA	6	0
65	Chihuahua	6	0	Unidentified	CHIHUAHUA	6	0
65	Chihuahua	6	5	Residencias	CHIHUAHUA	6	0
65	Chihuahua	6	0	Unidentified	CHIHUAHUA	6	0
65	Chihuahua	6	10	PIT3	CHIHUAHUA	6	0
65	Chihuahua	6	12	Prepa	CHIHUAHUA	6	0
65	Chihuahua	6	9	PIT2	CHIHUAHUA	6	0
65	Chihuahua	6	3	Colector Ingenieria	CHIHUAHUA	6	0
66	Chihuahua	6	0	Unidentified	CHIHUAHUA	6	0
66	Chihuahua	6	5	Residencias	CHIHUAHUA	6	0
66	Chihuahua	6	10	PIT3	CHIHUAHUA	6	0
66	Chihuahua	6	9	PIT2	CHIHUAHUA	6	0
66	Chihuahua	6	3	Colector Ingenieria	CHIHUAHUA	6	0
66	Chihuahua	6	13	Ceddie	CHIHUAHUA	6	0
66	Chihuahua	6	12	Prepa	CHIHUAHUA	6	0
66	Chihuahua	6	0	Unidentified	CHIHUAHUA	6	0
66	Chihuahua	6	0	Unidentified	CHIHUAHUA	6	0
66	Chihuahua	6	11	CCA	CHIHUAHUA	6	0
67	Chihuahua	6	12	Prepa	CHIHUAHUA	6	0
67	Chihuahua	6	11	CCA	CHIHUAHUA	6	0
67	Chihuahua	6	5	Residencias	CHIHUAHUA	6	0
67	Chihuahua	6	0	Unidentified	CHIHUAHUA	6	0
67	Chihuahua	6	0	Unidentified	CHIHUAHUA	6	0
67	Chihuahua	6	0	Unidentified	CHIHUAHUA	6	0
67	Chihuahua	6	3	Colector Ingenieria	CHIHUAHUA	6	0
67	Chihuahua	6	9	PIT2	CHIHUAHUA	6	0
67	Chihuahua	6	0	Unidentified	CHIHUAHUA	6	0
67	Chihuahua	6	10	PIT3	CHIHUAHUA	6	0
69	Chihuahua	6	3	Colector Ingenieria	CHIHUAHUA	6	0
69	Chihuahua	6	9	PIT2	CHIHUAHUA	6	0
69	Chihuahua	6	13	Ceddie	CHIHUAHUA	6	0
69	Chihuahua	6	5	Residencias	CHIHUAHUA	6	0
69	Chihuahua	6	0	Unidentified	CHIHUAHUA	6	0
69	Chihuahua	6	0	Unidentified	CHIHUAHUA	6	0
69	Chihuahua	6	11	CCA	CHIHUAHUA	6	0
69	Chihuahua	6	12	Prepa	CHIHUAHUA	6	0
69	Chihuahua	6	10	PIT3	CHIHUAHUA	6	0
70	Chihuahua	6	11	CCA	CHIHUAHUA	6	0
70	Chihuahua	6	0	Unidentified	CHIHUAHUA	6	0
70	Chihuahua	6	10	PIT3	CHIHUAHUA	6	0
70	Chihuahua	6	12	Prepa	CHIHUAHUA	6	0
70	Chihuahua	6	5	Residencias	CHIHUAHUA	6	0
70	Chihuahua	6	0	Unidentified	CHIHUAHUA	6	0
70	Chihuahua	6	0	Unidentified	CHIHUAHUA	6	0
70	Chihuahua	6	13	Ceddie	CHIHUAHUA	6	0
70	Chihuahua	6	3	Colector Ingenieria	CHIHUAHUA	6	0
70	Chihuahua	6	9	PIT2	CHIHUAHUA	6	0
71	Chihuahua	6	3	Colector Ingenieria	CHIHUAHUA	6	0
71	Chihuahua	6	0	Unidentified	CHIHUAHUA	6	0
71	Chihuahua	6	13	Ceddie	CHIHUAHUA	6	0
71	Chihuahua	6	0	Unidentified	CHIHUAHUA	6	0
71	Chihuahua	6	5	Residencias	CHIHUAHUA	6	0
71	Chihuahua	6	9	PIT2	CHIHUAHUA	6	0
71	Chihuahua	6	12	Prepa	CHIHUAHUA	6	0
71	Chihuahua	6	11	CCA	CHIHUAHUA	6	0
71	Chihuahua	6	0	Unidentified	CHIHUAHUA	6	0
71	Chihuahua	6	10	PIT3	CHIHUAHUA	6	0
72	Chihuahua	6	0	Unidentified	CHIHUAHUA	6	0
72	Chihuahua	6	11	CCA	CHIHUAHUA	6	0
72	Chihuahua	6	13	Ceddie	CHIHUAHUA	6	0
72	Chihuahua	6	9	PIT2	CHIHUAHUA	6	0
72	Chihuahua	6	5	Residencias	CHIHUAHUA	6	0
72	Chihuahua	6	10	PIT3	CHIHUAHUA	6	0
72	Chihuahua	6	12	Prepa	CHIHUAHUA	6	0
72	Chihuahua	6	3	Colector Ingenieria	CHIHUAHUA	6	0
72	Chihuahua	6	0	Unidentified	CHIHUAHUA	6	0
72	Chihuahua	6	0	Unidentified	CHIHUAHUA	6	0
73	Chihuahua	6	10	PIT3	CHIHUAHUA	6	0
73	Chihuahua	6	3	Colector Ingenieria	CHIHUAHUA	6	0
73	Chihuahua	6	12	Prepa	CHIHUAHUA	6	0
73	Chihuahua	6	13	Ceddie	CHIHUAHUA	6	0
73	Chihuahua	6	5	Residencias	CHIHUAHUA	6	0
73	Chihuahua	6	0	Unidentified	CHIHUAHUA	6	0
73	Chihuahua	6	11	CCA	CHIHUAHUA	6	0
73	Chihuahua	6	1	Colector Red interna	CHIHUAHUA	6	0
73	Chihuahua	6	0	Unidentified	CHIHUAHUA	6	0
73	Chihuahua	6	0	Unidentified	CHIHUAHUA	6	0
74	Chihuahua	6	5	Residencias	CHIHUAHUA	6	0
74	Chihuahua	6	3	Colector Ingenieria	CHIHUAHUA	6	0
74	Chihuahua	6	10	PIT3	CHIHUAHUA	6	0
74	Chihuahua	6	9	PIT2	CHIHUAHUA	6	0
74	Chihuahua	6	0	Unidentified	CHIHUAHUA	6	0
74	Chihuahua	6	0	Unidentified	CHIHUAHUA	6	0
74	Chihuahua	6	0	Unidentified	CHIHUAHUA	6	0
74	Chihuahua	6	12	Prepa	CHIHUAHUA	6	0
74	Chihuahua	6	1	Colector Red interna	CHIHUAHUA	6	0
74	Chihuahua	6	13	Ceddie	CHIHUAHUA	6	0
75	Chihuahua	6	11	CCA	CHIHUAHUA	6	7093
75	Chihuahua	6	0	Unidentified	CHIHUAHUA	6	7093
75	Chihuahua	6	0	Unidentified	CHIHUAHUA	6	7093
75	Chihuahua	6	12	Prepa	CHIHUAHUA	6	7093
75	Chihuahua	6	0	Unidentified	CHIHUAHUA	6	7093
75	Chihuahua	6	5	Residencias	CHIHUAHUA	6	7093
75	Chihuahua	6	13	Ceddie	CHIHUAHUA	6	7093
75	Chihuahua	6	3	Colector Ingenieria	CHIHUAHUA	6	7093
75	Chihuahua	6	10	PIT3	CHIHUAHUA	6	7093
75	Chihuahua	6	9	PIT2	CHIHUAHUA	6	7093
76	Chihuahua	6	10	PIT3	CHIHUAHUA	6	0
76	Chihuahua	6	0	Unidentified	CHIHUAHUA	6	0
76	Chihuahua	6	0	Unidentified	CHIHUAHUA	6	0
76	Chihuahua	6	13	Ceddie	CHIHUAHUA	6	0
76	Chihuahua	6	12	Prepa	CHIHUAHUA	6	0
76	Chihuahua	6	0	Unidentified	CHIHUAHUA	6	0
76	Chihuahua	6	3	Colector Ingenieria	CHIHUAHUA	6	0
76	Chihuahua	6	11	CCA	CHIHUAHUA	6	0
76	Chihuahua	6	0	Unidentified	CHIHUAHUA	6	0
76	Chihuahua	6	0	Unidentified	CHIHUAHUA	6	0
77	Chihuahua	6	0	Unidentified	CHIHUAHUA	6	3934
77	Chihuahua	6	11	CCA	CHIHUAHUA	6	3934
77	Chihuahua	6	12	Prepa	CHIHUAHUA	6	3934
77	Chihuahua	6	10	PIT3	CHIHUAHUA	6	3934
77	Chihuahua	6	9	PIT2	CHIHUAHUA	6	3934
77	Chihuahua	6	13	Ceddie	CHIHUAHUA	6	3934
77	Chihuahua	6	0	Unidentified	CHIHUAHUA	6	3934
77	Chihuahua	6	0	Unidentified	CHIHUAHUA	6	3934
77	Chihuahua	6	3	Colector Ingenieria	CHIHUAHUA	6	3934
77	Chihuahua	6	0	Unidentified	CHIHUAHUA	6	3934
78	Chihuahua	6	1	Colector Red interna	CHIHUAHUA	6	0
78	Chihuahua	6	5	Residencias	CHIHUAHUA	6	0
78	Chihuahua	6	12	Prepa	CHIHUAHUA	6	0
78	Chihuahua	6	10	PIT3	CHIHUAHUA	6	0
78	Chihuahua	6	3	Colector Ingenieria	CHIHUAHUA	6	0
78	Chihuahua	6	0	Unidentified	CHIHUAHUA	6	0
78	Chihuahua	6	11	CCA	CHIHUAHUA	6	0
78	Chihuahua	6	0	Unidentified	CHIHUAHUA	6	0
78	Chihuahua	6	0	Unidentified	CHIHUAHUA	6	0
78	Chihuahua	6	13	Ceddie	CHIHUAHUA	6	0
11	Laguna	20	1	Interceptor PTAR	COAHUILA	8	0
12	Laguna	20	1	Interceptor PTAR	COAHUILA	8	0
13	Laguna	20	1	Interceptor PTAR	COAHUILA	8	0
14	Laguna	20	1	Interceptor PTAR	COAHUILA	8	0
15	Laguna	20	1	Interceptor PTAR	COAHUILA	8	47680
15	Laguna	20	13	Edificio II	COAHUILA	8	0
15	Laguna	20	1	Interceptor PTAR	COAHUILA	8	0
15	Laguna	20	8	Edificio IV PrepaTec	COAHUILA	8	0
15	Laguna	20	6	Edificio I	COAHUILA	8	0
15	Laguna	20	14	Servicios de Apoyo (Ala Este)	COAHUILA	8	0
15	Laguna	20	7	Edificio V ETLAC	COAHUILA	8	0
16	Laguna	20	14	Servicios de Apoyo (Ala Este)	COAHUILA	8	0
16	Laguna	20	6	Edificio I	COAHUILA	8	0
16	Laguna	20	7	Edificio V ETLAC	COAHUILA	8	0
16	Laguna	20	1	Interceptor PTAR	COAHUILA	8	0
17	Laguna	20	6	Edificio I	COAHUILA	8	0
17	Laguna	20	7	Edificio V ETLAC	COAHUILA	8	0
17	Laguna	20	13	Edificio II	COAHUILA	8	0
17	Laguna	20	14	Servicios de Apoyo (Ala Este)	COAHUILA	8	0
17	Laguna	20	1	Interceptor PTAR	COAHUILA	8	0
17	Laguna	20	16	Secundaria Tec	COAHUILA	8	0
18	Laguna	20	8	Edificio IV PrepaTec	COAHUILA	8	531
18	Laguna	20	7	Edificio V ETLAC	COAHUILA	8	531
18	Laguna	20	14	Servicios de Apoyo (Ala Este)	COAHUILA	8	0
18	Laguna	20	15	Servicios de Apoyo (Ala Oeste)	COAHUILA	8	0
18	Laguna	20	16	Secundaria Tec	COAHUILA	8	0
18	Laguna	20	1	Interceptor PTAR	COAHUILA	8	0
18	Laguna	20	6	Edificio I	COAHUILA	8	0
19	Laguna	20	6	Edificio I	COAHUILA	8	0
19	Laguna	20	16	Secundaria Tec	COAHUILA	8	0
19	Laguna	20	1	Interceptor PTAR	COAHUILA	8	0
19	Laguna	20	14	Servicios de Apoyo (Ala Este)	COAHUILA	8	0
19	Laguna	20	15	Servicios de Apoyo (Ala Oeste)	COAHUILA	8	0
19	Laguna	20	8	Edificio IV PrepaTec	COAHUILA	8	0
19	Laguna	20	7	Edificio V ETLAC	COAHUILA	8	0
20	Laguna	20	12	Edificio III	COAHUILA	8	0
20	Laguna	20	16	Secundaria Tec	COAHUILA	8	0
20	Laguna	20	1	Interceptor PTAR	COAHUILA	8	0
20	Laguna	20	14	Servicios de Apoyo (Ala Este)	COAHUILA	8	0
20	Laguna	20	16	Secundaria Tec	COAHUILA	8	0
20	Laguna	20	6	Edificio I	COAHUILA	8	0
20	Laguna	20	7	Edificio V ETLAC	COAHUILA	8	0
20	Laguna	20	8	Edificio IV PrepaTec	COAHUILA	8	0
20	Laguna	20	15	Servicios de Apoyo (Ala Oeste)	COAHUILA	8	0
20	Laguna	20	10	Centro Estudiantil	COAHUILA	8	0
21	Laguna	20	1	Interceptor PTAR	COAHUILA	8	0
21	Laguna	20	10	Centro Estudiantil	COAHUILA	8	0
21	Laguna	20	15	Servicios de Apoyo (Ala Oeste)	COAHUILA	8	0
21	Laguna	20	6	Edificio I	COAHUILA	8	0
21	Laguna	20	16	Secundaria Tec	COAHUILA	8	0
21	Laguna	20	7	Edificio V ETLAC	COAHUILA	8	4851
21	Laguna	20	8	Edificio IV PrepaTec	COAHUILA	8	20888
21	Laguna	20	14	Servicios de Apoyo (Ala Este)	COAHUILA	8	313730
21	Laguna	20	12	Edificio III	COAHUILA	8	313730
21	Laguna	20	1	Interceptor PTAR	COAHUILA	8	313730
22	Laguna	20	7	Edificio V ETLAC	COAHUILA	8	0
22	Laguna	20	16	Secundaria Tec	COAHUILA	8	0
22	Laguna	20	8	Edificio IV PrepaTec	COAHUILA	8	0
22	Laguna	20	6	Edificio I	COAHUILA	8	0
22	Laguna	20	15	Servicios de Apoyo (Ala Oeste)	COAHUILA	8	0
22	Laguna	20	16	Secundaria Tec	COAHUILA	8	0
22	Laguna	20	14	Servicios de Apoyo (Ala Este)	COAHUILA	8	0
22	Laguna	20	12	Edificio III	COAHUILA	8	0
22	Laguna	20	1	Interceptor PTAR	COAHUILA	8	0
22	Laguna	20	10	Centro Estudiantil	COAHUILA	8	0
23	Laguna	20	14	Servicios de Apoyo (Ala Este)	COAHUILA	8	0
23	Laguna	20	1	Interceptor PTAR	COAHUILA	8	0
23	Laguna	20	10	Centro Estudiantil	COAHUILA	8	0
23	Laguna	20	12	Edificio III	COAHUILA	8	0
23	Laguna	20	16	Secundaria Tec	COAHUILA	8	0
23	Laguna	20	6	Edificio I	COAHUILA	8	0
23	Laguna	20	15	Servicios de Apoyo (Ala Oeste)	COAHUILA	8	0
23	Laguna	20	8	Edificio IV PrepaTec	COAHUILA	8	0
23	Laguna	20	7	Edificio V ETLAC	COAHUILA	8	0
23	Laguna	20	16	Secundaria Tec	COAHUILA	8	0
24	Laguna	20	16	Secundaria Tec	COAHUILA	8	0
24	Laguna	20	6	Edificio I	COAHUILA	8	0
24	Laguna	20	14	Servicios de Apoyo (Ala Este)	COAHUILA	8	0
24	Laguna	20	15	Servicios de Apoyo (Ala Oeste)	COAHUILA	8	0
24	Laguna	20	8	Edificio IV PrepaTec	COAHUILA	8	0
24	Laguna	20	11	Arena Borregos ASGM	COAHUILA	8	0
24	Laguna	20	1	Interceptor PTAR	COAHUILA	8	0
24	Laguna	20	7	Edificio V ETLAC	COAHUILA	8	0
24	Laguna	20	9	Edificio Alberca	COAHUILA	8	0
24	Laguna	20	10	Centro Estudiantil	COAHUILA	8	0
24	Laguna	20	12	Edificio III	COAHUILA	8	0
25	Laguna	20	10	Centro Estudiantil	COAHUILA	8	0
25	Laguna	20	12	Edificio III	COAHUILA	8	0
25	Laguna	20	11	Arena Borregos ASGM	COAHUILA	8	0
25	Laguna	20	1	Interceptor PTAR	COAHUILA	8	0
25	Laguna	20	14	Servicios de Apoyo (Ala Este)	COAHUILA	8	0
25	Laguna	20	6	Edificio I	COAHUILA	8	0
25	Laguna	20	8	Edificio IV PrepaTec	COAHUILA	8	0
25	Laguna	20	16	Secundaria Tec	COAHUILA	8	0
25	Laguna	20	7	Edificio V ETLAC	COAHUILA	8	0
25	Laguna	20	15	Servicios de Apoyo (Ala Oeste)	COAHUILA	8	0
25	Laguna	20	9	Edificio Alberca	COAHUILA	8	0
26	Laguna	20	15	Servicios de Apoyo (Ala Oeste)	COAHUILA	8	0
26	Laguna	20	14	Servicios de Apoyo (Ala Este)	COAHUILA	8	0
26	Laguna	20	0	Unidentified	COAHUILA	8	0
26	Laguna	20	10	Centro Estudiantil	COAHUILA	8	0
26	Laguna	20	12	Edificio III	COAHUILA	8	0
26	Laguna	20	1	Interceptor PTAR	COAHUILA	8	0
26	Laguna	20	6	Edificio I	COAHUILA	8	0
26	Laguna	20	16	Secundaria Tec	COAHUILA	8	0
26	Laguna	20	11	Arena Borregos ASGM	COAHUILA	8	0
26	Laguna	20	9	Edificio Alberca	COAHUILA	8	0
27	Laguna	20	10	Centro Estudiantil	COAHUILA	8	0
27	Laguna	20	0	Unidentified	COAHUILA	8	0
27	Laguna	20	11	Arena Borregos ASGM	COAHUILA	8	0
27	Laguna	20	1	Interceptor PTAR	COAHUILA	8	0
27	Laguna	20	16	Secundaria Tec	COAHUILA	8	0
27	Laguna	20	14	Servicios de Apoyo (Ala Este)	COAHUILA	8	0
28	Laguna	20	1	Interceptor PTAR	COAHUILA	8	0
28	Laguna	20	16	Secundaria Tec	COAHUILA	8	0
28	Laguna	20	11	Arena Borregos ASGM	COAHUILA	8	0
28	Laguna	20	6	Edificio I	COAHUILA	8	0
28	Laguna	20	9	Edificio Alberca	COAHUILA	8	0
28	Laguna	20	14	Servicios de Apoyo (Ala Este)	COAHUILA	8	0
28	Laguna	20	7	Edificio V ETLAC	COAHUILA	8	0
28	Laguna	20	0	Unidentified	COAHUILA	8	0
29	Laguna	20	6	Edificio I	COAHUILA	8	0
29	Laguna	20	1	Interceptor PTAR	COAHUILA	8	0
29	Laguna	20	11	Arena Borregos ASGM	COAHUILA	8	0
29	Laguna	20	0	Unidentified	COAHUILA	8	0
29	Laguna	20	16	Secundaria Tec	COAHUILA	8	0
29	Laguna	20	14	Servicios de Apoyo (Ala Este)	COAHUILA	8	0
29	Laguna	20	10	Centro Estudiantil	COAHUILA	8	0
29	Laguna	20	9	Edificio Alberca	COAHUILA	8	0
30	Laguna	20	10	Centro Estudiantil	COAHUILA	8	0
30	Laguna	20	6	Edificio I	COAHUILA	8	0
30	Laguna	20	9	Edificio Alberca	COAHUILA	8	0
30	Laguna	20	8	Edificio IV PrepaTec	COAHUILA	8	0
30	Laguna	20	7	Edificio V ETLAC	COAHUILA	8	0
30	Laguna	20	14	Servicios de Apoyo (Ala Este)	COAHUILA	8	0
30	Laguna	20	16	Secundaria Tec	COAHUILA	8	0
30	Laguna	20	11	Arena Borregos ASGM	COAHUILA	8	0
30	Laguna	20	1	Interceptor PTAR	COAHUILA	8	0
31	Laguna	20	16	Secundaria Tec	COAHUILA	8	0
31	Laguna	20	14	Servicios de Apoyo (Ala Este)	COAHUILA	8	0
31	Laguna	20	9	Edificio Alberca	COAHUILA	8	0
31	Laguna	20	1	Interceptor PTAR	COAHUILA	8	0
31	Laguna	20	6	Edificio I	COAHUILA	8	0
31	Laguna	20	10	Centro Estudiantil	COAHUILA	8	0
31	Laguna	20	7	Edificio V ETLAC	COAHUILA	8	0
31	Laguna	20	8	Edificio IV PrepaTec	COAHUILA	8	0
31	Laguna	20	15	Servicios de Apoyo (Ala Oeste)	COAHUILA	8	0
31	Laguna	20	11	Arena Borregos ASGM	COAHUILA	8	0
32	Laguna	20	16	Secundaria Tec	COAHUILA	8	0
32	Laguna	20	6	Edificio I	COAHUILA	8	0
32	Laguna	20	15	Servicios de Apoyo (Ala Oeste)	COAHUILA	8	0
32	Laguna	20	7	Edificio V ETLAC	COAHUILA	8	0
32	Laguna	20	10	Centro Estudiantil	COAHUILA	8	0
32	Laguna	20	9	Edificio Alberca	COAHUILA	8	0
32	Laguna	20	1	Interceptor PTAR	COAHUILA	8	0
32	Laguna	20	11	Arena Borregos ASGM	COAHUILA	8	0
32	Laguna	20	14	Servicios de Apoyo (Ala Este)	COAHUILA	8	0
33	Laguna	20	7	Edificio V ETLAC	COAHUILA	8	0
33	Laguna	20	6	Edificio I	COAHUILA	8	0
33	Laguna	20	10	Centro Estudiantil	COAHUILA	8	0
33	Laguna	20	8	Edificio IV PrepaTec	COAHUILA	8	0
33	Laguna	20	12	Edificio III	COAHUILA	8	0
33	Laguna	20	11	Arena Borregos ASGM	COAHUILA	8	0
33	Laguna	20	9	Edificio Alberca	COAHUILA	8	0
33	Laguna	20	15	Servicios de Apoyo (Ala Oeste)	COAHUILA	8	0
33	Laguna	20	16	Secundaria Tec	COAHUILA	8	0
33	Laguna	20	13	Edificio II	COAHUILA	8	0
33	Laguna	20	14	Servicios de Apoyo (Ala Este)	COAHUILA	8	0
33	Laguna	20	1	Interceptor PTAR	COAHUILA	8	0
34	Laguna	20	16	Secundaria Tec	COAHUILA	8	0
34	Laguna	20	14	Servicios de Apoyo (Ala Este)	COAHUILA	8	0
34	Laguna	20	16	Secundaria Tec	COAHUILA	8	0
34	Laguna	20	15	Servicios de Apoyo (Ala Oeste)	COAHUILA	8	0
34	Laguna	20	1	Interceptor PTAR	COAHUILA	8	0
34	Laguna	20	13	Edificio II	COAHUILA	8	2728
34	Laguna	20	6	Edificio I	COAHUILA	8	0
34	Laguna	20	12	Edificio III	COAHUILA	8	0
34	Laguna	20	7	Edificio V ETLAC	COAHUILA	8	0
34	Laguna	20	11	Arena Borregos ASGM	COAHUILA	8	0
34	Laguna	20	8	Edificio IV PrepaTec	COAHUILA	8	0
34	Laguna	20	10	Centro Estudiantil	COAHUILA	8	0
34	Laguna	20	9	Edificio Alberca	COAHUILA	8	0
35	Laguna	20	7	Edificio V ETLAC	COAHUILA	8	0
35	Laguna	20	9	Edificio Alberca	COAHUILA	8	0
35	Laguna	20	8	Edificio IV PrepaTec	COAHUILA	8	29112
35	Laguna	20	11	Arena Borregos ASGM	COAHUILA	8	0
35	Laguna	20	6	Edificio I	COAHUILA	8	0
35	Laguna	20	10	Centro Estudiantil	COAHUILA	8	0
35	Laguna	20	13	Edificio II	COAHUILA	8	0
35	Laguna	20	15	Servicios de Apoyo (Ala Oeste)	COAHUILA	8	0
35	Laguna	20	12	Edificio III	COAHUILA	8	0
35	Laguna	20	14	Servicios de Apoyo (Ala Este)	COAHUILA	8	0
35	Laguna	20	16	Secundaria Tec	COAHUILA	8	0
35	Laguna	20	16	Secundaria Tec	COAHUILA	8	0
35	Laguna	20	8	Edificio IV PrepaTec	COAHUILA	8	777
35	Laguna	20	7	Edificio V ETLAC	COAHUILA	8	0
36	Laguna	20	14	Servicios de Apoyo (Ala Este)	COAHUILA	8	0
36	Laguna	20	15	Servicios de Apoyo (Ala Oeste)	COAHUILA	8	0
36	Laguna	20	12	Edificio III	COAHUILA	8	0
36	Laguna	20	16	Secundaria Tec	COAHUILA	8	0
36	Laguna	20	16	Secundaria Tec	COAHUILA	8	0
36	Laguna	20	13	Edificio II	COAHUILA	8	0
36	Laguna	20	10	Centro Estudiantil	COAHUILA	8	0
36	Laguna	20	11	Arena Borregos ASGM	COAHUILA	8	1230
36	Laguna	20	8	Edificio IV PrepaTec	COAHUILA	8	0
36	Laguna	20	9	Edificio Alberca	COAHUILA	8	0
36	Laguna	20	6	Edificio I	COAHUILA	8	0
36	Laguna	20	7	Edificio V ETLAC	COAHUILA	8	0
37	Laguna	20	15	Servicios de Apoyo (Ala Oeste)	COAHUILA	8	1515
37	Laguna	20	12	Edificio III	COAHUILA	8	0
37	Laguna	20	13	Edificio II	COAHUILA	8	0
37	Laguna	20	14	Servicios de Apoyo (Ala Este)	COAHUILA	8	0
37	Laguna	20	16	Secundaria Tec	COAHUILA	8	0
37	Laguna	20	16	Secundaria Tec	COAHUILA	8	0
37	Laguna	20	11	Arena Borregos ASGM	COAHUILA	8	2126
37	Laguna	20	11	Arena Borregos ASGM	COAHUILA	8	0
37	Laguna	20	10	Centro Estudiantil	COAHUILA	8	0
37	Laguna	20	7	Edificio V ETLAC	COAHUILA	8	0
37	Laguna	20	8	Edificio IV PrepaTec	COAHUILA	8	11481
37	Laguna	20	9	Edificio Alberca	COAHUILA	8	0
37	Laguna	20	6	Edificio I	COAHUILA	8	0
38	Laguna	20	13	Edificio II	COAHUILA	8	0
38	Laguna	20	15	Servicios de Apoyo (Ala Oeste)	COAHUILA	8	0
38	Laguna	20	12	Edificio III	COAHUILA	8	0
38	Laguna	20	14	Servicios de Apoyo (Ala Este)	COAHUILA	8	0
38	Laguna	20	16	Secundaria Tec	COAHUILA	8	1950
38	Laguna	20	8	Edificio IV PrepaTec	COAHUILA	8	467
38	Laguna	20	16	Secundaria Tec	COAHUILA	8	126154
38	Laguna	20	17	MAP	COAHUILA	8	0
38	Laguna	20	7	Edificio V ETLAC	COAHUILA	8	0
38	Laguna	20	9	Edificio Alberca	COAHUILA	8	10744
38	Laguna	20	10	Centro Estudiantil	COAHUILA	8	0
38	Laguna	20	11	Arena Borregos ASGM	COAHUILA	8	0
38	Laguna	20	6	Edificio I	COAHUILA	8	0
39	Laguna	20	15	Servicios de Apoyo (Ala Oeste)	COAHUILA	8	0
39	Laguna	20	13	Edificio II	COAHUILA	8	0
39	Laguna	20	12	Edificio III	COAHUILA	8	2497
39	Laguna	20	14	Servicios de Apoyo (Ala Este)	COAHUILA	8	0
39	Laguna	20	10	Centro Estudiantil	COAHUILA	8	0
39	Laguna	20	17	MAP	COAHUILA	8	0
39	Laguna	20	16	Secundaria Tec	COAHUILA	8	5883
39	Laguna	20	16	Secundaria Tec	COAHUILA	8	76526
39	Laguna	20	7	Edificio V ETLAC	COAHUILA	8	0
39	Laguna	20	8	Edificio IV PrepaTec	COAHUILA	8	102640
39	Laguna	20	6	Edificio I	COAHUILA	8	252179
39	Laguna	20	11	Arena Borregos ASGM	COAHUILA	8	603998
39	Laguna	20	9	Edificio Alberca	COAHUILA	8	7725
40	Laguna	20	8	Edificio IV PrepaTec	COAHUILA	8	60103
40	Laguna	20	17	MAP	COAHUILA	8	0
40	Laguna	20	10	Centro Estudiantil	COAHUILA	8	0
40	Laguna	20	11	Arena Borregos ASGM	COAHUILA	8	0
40	Laguna	20	7	Edificio V ETLAC	COAHUILA	8	0
40	Laguna	20	6	Edificio I	COAHUILA	8	19029
40	Laguna	20	9	Edificio Alberca	COAHUILA	8	77361
40	Laguna	20	16	Secundaria Tec	COAHUILA	8	0
40	Laguna	20	14	Servicios de Apoyo (Ala Este)	COAHUILA	8	0
40	Laguna	20	1	Interceptor PTAR	COAHUILA	8	23181
40	Laguna	20	15	Servicios de Apoyo (Ala Oeste)	COAHUILA	8	0
40	Laguna	20	13	Edificio II	COAHUILA	8	0
40	Laguna	20	12	Edificio III	COAHUILA	8	0
40	Laguna	20	16	Secundaria Tec	COAHUILA	8	0
41	Laguna	20	15	Servicios de Apoyo (Ala Oeste)	COAHUILA	8	0
41	Laguna	20	14	Servicios de Apoyo (Ala Este)	COAHUILA	8	0
41	Laguna	20	13	Edificio II	COAHUILA	8	0
41	Laguna	20	12	Edificio III	COAHUILA	8	0
41	Laguna	20	16	Secundaria Tec	COAHUILA	8	0
41	Laguna	20	16	Secundaria Tec	COAHUILA	8	0
41	Laguna	20	17	MAP	COAHUILA	8	0
41	Laguna	20	7	Edificio V ETLAC	COAHUILA	8	0
41	Laguna	20	9	Edificio Alberca	COAHUILA	8	0
41	Laguna	20	10	Centro Estudiantil	COAHUILA	8	0
41	Laguna	20	6	Edificio I	COAHUILA	8	119237
41	Laguna	20	8	Edificio IV PrepaTec	COAHUILA	8	0
41	Laguna	20	11	Arena Borregos ASGM	COAHUILA	8	0
42	Laguna	20	7	Edificio V ETLAC	COAHUILA	8	0
42	Laguna	20	9	Edificio Alberca	COAHUILA	8	0
42	Laguna	20	11	Arena Borregos ASGM	COAHUILA	8	0
42	Laguna	20	10	Centro Estudiantil	COAHUILA	8	0
42	Laguna	20	6	Edificio I	COAHUILA	8	0
42	Laguna	20	17	MAP	COAHUILA	8	0
42	Laguna	20	8	Edificio IV PrepaTec	COAHUILA	8	0
42	Laguna	20	16	Secundaria Tec	COAHUILA	8	0
42	Laguna	20	16	Secundaria Tec	COAHUILA	8	0
42	Laguna	20	1	Interceptor PTAR	COAHUILA	8	0
42	Laguna	20	15	Servicios de Apoyo (Ala Oeste)	COAHUILA	8	0
42	Laguna	20	14	Servicios de Apoyo (Ala Este)	COAHUILA	8	0
42	Laguna	20	13	Edificio II	COAHUILA	8	0
42	Laguna	20	12	Edificio III	COAHUILA	8	0
43	Laguna	20	17	MAP	COAHUILA	8	0
43	Laguna	20	7	Edificio V ETLAC	COAHUILA	8	0
43	Laguna	20	8	Edificio IV PrepaTec	COAHUILA	8	6536
43	Laguna	20	9	Edificio Alberca	COAHUILA	8	0
43	Laguna	20	16	Secundaria Tec	COAHUILA	8	0
43	Laguna	20	6	Edificio I	COAHUILA	8	9296
43	Laguna	20	10	Centro Estudiantil	COAHUILA	8	0
43	Laguna	20	14	Servicios de Apoyo (Ala Este)	COAHUILA	8	0
43	Laguna	20	1	Interceptor PTAR	COAHUILA	8	0
43	Laguna	20	13	Edificio II	COAHUILA	8	0
43	Laguna	20	16	Secundaria Tec	COAHUILA	8	0
43	Laguna	20	15	Servicios de Apoyo (Ala Oeste)	COAHUILA	8	0
43	Laguna	20	12	Edificio III	COAHUILA	8	0
43	Laguna	20	11	Arena Borregos ASGM	COAHUILA	8	0
44	Laguna	20	13	Edificio II	COAHUILA	8	0
44	Laguna	20	1	Interceptor PTAR	COAHUILA	8	23409
44	Laguna	20	12	Edificio III	COAHUILA	8	51604
44	Laguna	20	15	Servicios de Apoyo (Ala Oeste)	COAHUILA	8	4637
44	Laguna	20	14	Servicios de Apoyo (Ala Este)	COAHUILA	8	0
44	Laguna	20	16	Secundaria Tec	COAHUILA	8	0
44	Laguna	20	16	Secundaria Tec	COAHUILA	8	0
44	Laguna	20	6	Edificio I	COAHUILA	8	99497
44	Laguna	20	17	MAP	COAHUILA	8	37924
44	Laguna	20	9	Edificio Alberca	COAHUILA	8	93514
44	Laguna	20	10	Centro Estudiantil	COAHUILA	8	87570
44	Laguna	20	8	Edificio IV PrepaTec	COAHUILA	8	207814
44	Laguna	20	7	Edificio V ETLAC	COAHUILA	8	34041
44	Laguna	20	11	Arena Borregos ASGM	COAHUILA	8	260250
45	Laguna	20	13	Edificio II	COAHUILA	8	0
45	Laguna	20	15	Servicios de Apoyo (Ala Oeste)	COAHUILA	8	0
45	Laguna	20	12	Edificio III	COAHUILA	8	23374
45	Laguna	20	14	Servicios de Apoyo (Ala Este)	COAHUILA	8	0
45	Laguna	20	11	Arena Borregos ASGM	COAHUILA	8	0
45	Laguna	20	9	Edificio Alberca	COAHUILA	8	0
45	Laguna	20	8	Edificio IV PrepaTec	COAHUILA	8	0
45	Laguna	20	17	MAP	COAHUILA	8	0
45	Laguna	20	1	Interceptor PTAR	COAHUILA	8	0
45	Laguna	20	10	Centro Estudiantil	COAHUILA	8	0
45	Laguna	20	7	Edificio V ETLAC	COAHUILA	8	5224
45	Laguna	20	6	Edificio I	COAHUILA	8	15356
45	Laguna	20	17	MAP	COAHUILA	8	0
45	Laguna	20	9	Edificio Alberca	COAHUILA	8	0
45	Laguna	20	10	Centro Estudiantil	COAHUILA	8	0
45	Laguna	20	8	Edificio IV PrepaTec	COAHUILA	8	0
45	Laguna	20	11	Arena Borregos ASGM	COAHUILA	8	0
45	Laguna	20	7	Edificio V ETLAC	COAHUILA	8	0
45	Laguna	20	6	Edificio I	COAHUILA	8	0
45	Laguna	20	12	Edificio III	COAHUILA	8	0
46	Laguna	20	11	Arena Borregos ASGM	COAHUILA	8	0
46	Laguna	20	10	Centro Estudiantil	COAHUILA	8	1843
46	Laguna	20	8	Edificio IV PrepaTec	COAHUILA	8	0
46	Laguna	20	6	Edificio I	COAHUILA	8	4834
46	Laguna	20	7	Edificio V ETLAC	COAHUILA	8	0
46	Laguna	20	17	MAP	COAHUILA	8	14336
46	Laguna	20	9	Edificio Alberca	COAHUILA	8	0
46	Laguna	20	16	Secundaria Tec	COAHUILA	8	0
46	Laguna	20	13	Edificio II	COAHUILA	8	0
46	Laguna	20	1	Interceptor PTAR	COAHUILA	8	9960
46	Laguna	20	16	Secundaria Tec	COAHUILA	8	0
46	Laguna	20	14	Servicios de Apoyo (Ala Este)	COAHUILA	8	0
46	Laguna	20	15	Servicios de Apoyo (Ala Oeste)	COAHUILA	8	0
46	Laguna	20	12	Edificio III	COAHUILA	8	0
47	Laguna	20	6	Edificio I	COAHUILA	8	40020
47	Laguna	20	10	Centro Estudiantil	COAHUILA	8	11764
47	Laguna	20	9	Edificio Alberca	COAHUILA	8	0
47	Laguna	20	7	Edificio V ETLAC	COAHUILA	8	0
47	Laguna	20	16	Secundaria Tec	COAHUILA	8	0
47	Laguna	20	1	Interceptor PTAR	COAHUILA	8	574933
47	Laguna	20	8	Edificio IV PrepaTec	COAHUILA	8	5957
47	Laguna	20	14	Servicios de Apoyo (Ala Este)	COAHUILA	8	0
47	Laguna	20	12	Edificio III	COAHUILA	8	0
47	Laguna	20	13	Edificio II	COAHUILA	8	0
47	Laguna	20	17	MAP	COAHUILA	8	0
47	Laguna	20	16	Secundaria Tec	COAHUILA	8	0
47	Laguna	20	11	Arena Borregos ASGM	COAHUILA	8	0
47	Laguna	20	15	Servicios de Apoyo (Ala Oeste)	COAHUILA	8	0
48	Laguna	20	6	Edificio I	COAHUILA	8	0
48	Laguna	20	10	Centro Estudiantil	COAHUILA	8	14936
48	Laguna	20	7	Edificio V ETLAC	COAHUILA	8	0
48	Laguna	20	11	Arena Borregos ASGM	COAHUILA	8	0
48	Laguna	20	12	Edificio III	COAHUILA	8	0
48	Laguna	20	8	Edificio IV PrepaTec	COAHUILA	8	1790109
48	Laguna	20	9	Edificio Alberca	COAHUILA	8	142719
48	Laguna	20	16	Secundaria Tec	COAHUILA	8	0
48	Laguna	20	1	Interceptor PTAR	COAHUILA	8	54206
48	Laguna	20	15	Servicios de Apoyo (Ala Oeste)	COAHUILA	8	24793
48	Laguna	20	13	Edificio II	COAHUILA	8	0
48	Laguna	20	17	MAP	COAHUILA	8	0
48	Laguna	20	16	Secundaria Tec	COAHUILA	8	30981
48	Laguna	20	14	Servicios de Apoyo (Ala Este)	COAHUILA	8	0
49	Laguna	20	1	Interceptor PTAR	COAHUILA	8	13037
49	Laguna	20	6	Edificio I	COAHUILA	8	0
49	Laguna	20	16	Secundaria Tec	COAHUILA	8	0
49	Laguna	20	7	Edificio V ETLAC	COAHUILA	8	0
49	Laguna	20	8	Edificio IV PrepaTec	COAHUILA	8	0
49	Laguna	20	17	MAP	COAHUILA	8	0
49	Laguna	20	9	Edificio Alberca	COAHUILA	8	0
49	Laguna	20	14	Servicios de Apoyo (Ala Este)	COAHUILA	8	0
49	Laguna	20	12	Edificio III	COAHUILA	8	0
49	Laguna	20	15	Servicios de Apoyo (Ala Oeste)	COAHUILA	8	0
49	Laguna	20	11	Arena Borregos ASGM	COAHUILA	8	0
49	Laguna	20	13	Edificio II	COAHUILA	8	35859
49	Laguna	20	10	Centro Estudiantil	COAHUILA	8	0
49	Laguna	20	16	Secundaria Tec	COAHUILA	8	0
50	Laguna	20	9	Edificio Alberca	COAHUILA	8	0
50	Laguna	20	7	Edificio V ETLAC	COAHUILA	8	0
50	Laguna	20	1	Interceptor PTAR	COAHUILA	8	0
50	Laguna	20	6	Edificio I	COAHUILA	8	0
50	Laguna	20	9	Edificio Alberca	COAHUILA	8	0
50	Laguna	20	8	Edificio IV PrepaTec	COAHUILA	8	0
50	Laguna	20	16	Secundaria Tec	COAHUILA	8	0
50	Laguna	20	14	Servicios de Apoyo (Ala Este)	COAHUILA	8	0
50	Laguna	20	15	Servicios de Apoyo (Ala Oeste)	COAHUILA	8	0
50	Laguna	20	17	MAP	COAHUILA	8	0
50	Laguna	20	11	Arena Borregos ASGM	COAHUILA	8	0
50	Laguna	20	10	Centro Estudiantil	COAHUILA	8	0
50	Laguna	20	13	Edificio II	COAHUILA	8	0
50	Laguna	20	12	Edificio III	COAHUILA	8	0
55	Laguna	20	16	Secundaria Tec	COAHUILA	8	10796
55	Laguna	20	14	Servicios de Apoyo (Ala Este)	COAHUILA	8	0
55	Laguna	20	13	Edificio II	COAHUILA	8	0
55	Laguna	20	15	Servicios de Apoyo (Ala Oeste)	COAHUILA	8	0
55	Laguna	20	17	MAP	COAHUILA	8	9347
55	Laguna	20	1	Interceptor PTAR	COAHUILA	8	48947
55	Laguna	20	11	Arena Borregos ASGM	COAHUILA	8	28684
55	Laguna	20	9	Edificio Alberca	COAHUILA	8	0
55	Laguna	20	7	Edificio V ETLAC	COAHUILA	8	0
55	Laguna	20	10	Centro Estudiantil	COAHUILA	8	0
55	Laguna	20	8	Edificio IV PrepaTec	COAHUILA	8	5237
55	Laguna	20	6	Edificio I	COAHUILA	8	0
55	Laguna	20	12	Edificio III	COAHUILA	8	1641
56	Laguna	20	15	Servicios de Apoyo (Ala Oeste)	COAHUILA	8	23469
56	Laguna	20	14	Servicios de Apoyo (Ala Este)	COAHUILA	8	593387
56	Laguna	20	12	Edificio III	COAHUILA	8	5293521
56	Laguna	20	8	Edificio IV PrepaTec	COAHUILA	8	74807
56	Laguna	20	11	Arena Borregos ASGM	COAHUILA	8	2871
56	Laguna	20	10	Centro Estudiantil	COAHUILA	8	0
56	Laguna	20	6	Edificio I	COAHUILA	8	15403
56	Laguna	20	7	Edificio V ETLAC	COAHUILA	8	0
56	Laguna	20	17	MAP	COAHUILA	8	0
56	Laguna	20	9	Edificio Alberca	COAHUILA	8	14889
56	Laguna	20	13	Edificio II	COAHUILA	8	2730
56	Laguna	20	0	Unidentified	COAHUILA	8	0
56	Laguna	20	1	Interceptor PTAR	COAHUILA	8	131571
56	Laguna	20	0	Unidentified	COAHUILA	8	0
63	Laguna	20	10	Centro Estudiantil	COAHUILA	8	0
63	Laguna	20	17	MAP	COAHUILA	8	0
63	Laguna	20	11	Arena Borregos ASGM	COAHUILA	8	0
63	Laguna	20	8	Edificio IV PrepaTec	COAHUILA	8	0
63	Laguna	20	6	Edificio I	COAHUILA	8	7641
63	Laguna	20	9	Edificio Alberca	COAHUILA	8	0
63	Laguna	20	7	Edificio V ETLAC	COAHUILA	8	0
63	Laguna	20	16	Secundaria Tec	COAHUILA	8	0
63	Laguna	20	0	Unidentified	COAHUILA	8	0
63	Laguna	20	0	Unidentified	COAHUILA	8	0
63	Laguna	20	0	Unidentified	COAHUILA	8	0
63	Laguna	20	1	Interceptor PTAR	COAHUILA	8	0
63	Laguna	20	13	Edificio II	COAHUILA	8	0
63	Laguna	20	12	Edificio III	COAHUILA	8	0
64	Laguna	20	16	Secundaria Tec	COAHUILA	8	0
64	Laguna	20	16	Secundaria Tec	COAHUILA	8	0
64	Laguna	20	17	MAP	COAHUILA	8	0
64	Laguna	20	14	Servicios de Apoyo (Ala Este)	COAHUILA	8	0
64	Laguna	20	10	Centro Estudiantil	COAHUILA	8	0
64	Laguna	20	9	Edificio Alberca	COAHUILA	8	0
64	Laguna	20	6	Edificio I	COAHUILA	8	0
64	Laguna	20	7	Edificio V ETLAC	COAHUILA	8	0
64	Laguna	20	8	Edificio IV PrepaTec	COAHUILA	8	0
64	Laguna	20	11	Arena Borregos ASGM	COAHUILA	8	0
64	Laguna	20	12	Edificio III	COAHUILA	8	0
64	Laguna	20	13	Edificio II	COAHUILA	8	0
64	Laguna	20	15	Servicios de Apoyo (Ala Oeste)	COAHUILA	8	0
64	Laguna	20	0	Unidentified	COAHUILA	8	0
65	Laguna	20	10	Centro Estudiantil	COAHUILA	8	0
65	Laguna	20	17	MAP	COAHUILA	8	0
65	Laguna	20	7	Edificio V ETLAC	COAHUILA	8	0
65	Laguna	20	11	Arena Borregos ASGM	COAHUILA	8	0
65	Laguna	20	12	Edificio III	COAHUILA	8	0
65	Laguna	20	1	Interceptor PTAR	COAHUILA	8	0
65	Laguna	20	15	Servicios de Apoyo (Ala Oeste)	COAHUILA	8	0
65	Laguna	20	13	Edificio II	COAHUILA	8	0
65	Laguna	20	6	Edificio I	COAHUILA	8	0
65	Laguna	20	8	Edificio IV PrepaTec	COAHUILA	8	0
65	Laguna	20	9	Edificio Alberca	COAHUILA	8	0
65	Laguna	20	14	Servicios de Apoyo (Ala Este)	COAHUILA	8	0
65	Laguna	20	16	Secundaria Tec	COAHUILA	8	0
65	Laguna	20	0	Unidentified	COAHUILA	8	0
66	Laguna	20	10	Centro Estudiantil	COAHUILA	8	0
66	Laguna	20	17	MAP	COAHUILA	8	0
66	Laguna	20	8	Edificio IV PrepaTec	COAHUILA	8	0
66	Laguna	20	9	Edificio Alberca	COAHUILA	8	0
66	Laguna	20	16	Secundaria Tec	COAHUILA	8	0
66	Laguna	20	6	Edificio I	COAHUILA	8	0
66	Laguna	20	7	Edificio V ETLAC	COAHUILA	8	0
66	Laguna	20	1	Interceptor PTAR	COAHUILA	8	0
66	Laguna	20	14	Servicios de Apoyo (Ala Este)	COAHUILA	8	0
66	Laguna	20	0	Unidentified	COAHUILA	8	0
66	Laguna	20	11	Arena Borregos ASGM	COAHUILA	8	0
66	Laguna	20	12	Edificio III	COAHUILA	8	0
66	Laguna	20	15	Servicios de Apoyo (Ala Oeste)	COAHUILA	8	0
66	Laguna	20	13	Edificio II	COAHUILA	8	0
67	Laguna	20	6	Edificio I	COAHUILA	8	0
67	Laguna	20	1	Interceptor PTAR	COAHUILA	8	0
67	Laguna	20	8	Edificio IV PrepaTec	COAHUILA	8	0
67	Laguna	20	15	Servicios de Apoyo (Ala Oeste)	COAHUILA	8	0
67	Laguna	20	13	Edificio II	COAHUILA	8	0
67	Laguna	20	10	Centro Estudiantil	COAHUILA	8	0
67	Laguna	20	16	Secundaria Tec	COAHUILA	8	0
67	Laguna	20	12	Edificio III	COAHUILA	8	0
67	Laguna	20	11	Arena Borregos ASGM	COAHUILA	8	0
67	Laguna	20	7	Edificio V ETLAC	COAHUILA	8	0
67	Laguna	20	9	Edificio Alberca	COAHUILA	8	0
67	Laguna	20	14	Servicios de Apoyo (Ala Este)	COAHUILA	8	0
67	Laguna	20	17	MAP	COAHUILA	8	0
67	Laguna	20	0	Unidentified	COAHUILA	8	0
69	Laguna	20	7	Edificio V ETLAC	COAHUILA	8	0
69	Laguna	20	9	Edificio Alberca	COAHUILA	8	0
69	Laguna	20	14	Servicios de Apoyo (Ala Este)	COAHUILA	8	0
69	Laguna	20	8	Edificio IV PrepaTec	COAHUILA	8	0
69	Laguna	20	10	Centro Estudiantil	COAHUILA	8	0
69	Laguna	20	6	Edificio I	COAHUILA	8	0
69	Laguna	20	13	Edificio II	COAHUILA	8	0
69	Laguna	20	1	Interceptor PTAR	COAHUILA	8	0
69	Laguna	20	15	Servicios de Apoyo (Ala Oeste)	COAHUILA	8	0
69	Laguna	20	12	Edificio III	COAHUILA	8	0
69	Laguna	20	11	Arena Borregos ASGM	COAHUILA	8	0
71	Laguna	20	12	Edificio III	COAHUILA	8	0
71	Laguna	20	1	Interceptor PTAR	COAHUILA	8	0
71	Laguna	20	16	Secundaria Tec	COAHUILA	8	0
71	Laguna	20	15	Servicios de Apoyo (Ala Oeste)	COAHUILA	8	0
71	Laguna	20	13	Edificio II	COAHUILA	8	0
71	Laguna	20	17	MAP	COAHUILA	8	0
71	Laguna	20	6	Edificio I	COAHUILA	8	0
71	Laguna	20	11	Arena Borregos ASGM	COAHUILA	8	0
71	Laguna	20	16	Secundaria Tec	COAHUILA	8	0
71	Laguna	20	10	Centro Estudiantil	COAHUILA	8	0
71	Laguna	20	9	Edificio Alberca	COAHUILA	8	0
71	Laguna	20	8	Edificio IV PrepaTec	COAHUILA	8	0
71	Laguna	20	7	Edificio V ETLAC	COAHUILA	8	0
72	Laguna	20	16	Secundaria Tec	COAHUILA	8	0
72	Laguna	20	6	Edificio I	COAHUILA	8	0
72	Laguna	20	11	Arena Borregos ASGM	COAHUILA	8	0
72	Laguna	20	7	Edificio V ETLAC	COAHUILA	8	0
72	Laguna	20	10	Centro Estudiantil	COAHUILA	8	0
72	Laguna	20	17	MAP	COAHUILA	8	0
72	Laguna	20	15	Servicios de Apoyo (Ala Oeste)	COAHUILA	8	0
72	Laguna	20	16	Secundaria Tec	COAHUILA	8	0
72	Laguna	20	12	Edificio III	COAHUILA	8	0
72	Laguna	20	13	Edificio II	COAHUILA	8	0
72	Laguna	20	14	Servicios de Apoyo (Ala Este)	COAHUILA	8	0
72	Laguna	20	9	Edificio Alberca	COAHUILA	8	0
72	Laguna	20	1	Interceptor PTAR	COAHUILA	8	0
72	Laguna	20	8	Edificio IV PrepaTec	COAHUILA	8	0
73	Laguna	20	8	Edificio IV PrepaTec	COAHUILA	8	0
73	Laguna	20	6	Edificio I	COAHUILA	8	0
73	Laguna	20	11	Arena Borregos ASGM	COAHUILA	8	0
73	Laguna	20	7	Edificio V ETLAC	COAHUILA	8	0
73	Laguna	20	16	Secundaria Tec	COAHUILA	8	0
73	Laguna	20	9	Edificio Alberca	COAHUILA	8	0
73	Laguna	20	10	Centro Estudiantil	COAHUILA	8	0
73	Laguna	20	16	Secundaria Tec	COAHUILA	8	0
73	Laguna	20	1	Interceptor PTAR	COAHUILA	8	0
73	Laguna	20	14	Servicios de Apoyo (Ala Este)	COAHUILA	8	0
73	Laguna	20	15	Servicios de Apoyo (Ala Oeste)	COAHUILA	8	0
73	Laguna	20	12	Edificio III	COAHUILA	8	0
73	Laguna	20	13	Edificio II	COAHUILA	8	0
74	Laguna	20	10	Centro Estudiantil	COAHUILA	8	0
74	Laguna	20	13	Edificio II	COAHUILA	8	0
74	Laguna	20	7	Edificio V ETLAC	COAHUILA	8	0
74	Laguna	20	6	Edificio I	COAHUILA	8	0
74	Laguna	20	9	Edificio Alberca	COAHUILA	8	0
74	Laguna	20	11	Arena Borregos ASGM	COAHUILA	8	0
74	Laguna	20	8	Edificio IV PrepaTec	COAHUILA	8	0
74	Laguna	20	12	Edificio III	COAHUILA	8	0
74	Laguna	20	0	Unidentified	COAHUILA	8	0
74	Laguna	20	0	Unidentified	COAHUILA	8	0
74	Laguna	20	15	Servicios de Apoyo (Ala Oeste)	COAHUILA	8	0
74	Laguna	20	1	Interceptor PTAR	COAHUILA	8	0
74	Laguna	20	14	Servicios de Apoyo (Ala Este)	COAHUILA	8	0
75	Laguna	20	8	Edificio IV PrepaTec	COAHUILA	8	0
75	Laguna	20	11	Arena Borregos ASGM	COAHUILA	8	0
75	Laguna	20	6	Edificio I	COAHUILA	8	0
75	Laguna	20	7	Edificio V ETLAC	COAHUILA	8	0
75	Laguna	20	10	Centro Estudiantil	COAHUILA	8	0
75	Laguna	20	9	Edificio Alberca	COAHUILA	8	0
75	Laguna	20	13	Edificio II	COAHUILA	8	0
75	Laguna	20	16	Secundaria Tec	COAHUILA	8	0
75	Laguna	20	15	Servicios de Apoyo (Ala Oeste)	COAHUILA	8	0
75	Laguna	20	14	Servicios de Apoyo (Ala Este)	COAHUILA	8	0
75	Laguna	20	2	Colector 1	COAHUILA	8	0
75	Laguna	20	0	Unidentified	COAHUILA	8	0
75	Laguna	20	12	Edificio III	COAHUILA	8	0
76	Laguna	20	11	Arena Borregos ASGM	COAHUILA	8	0
76	Laguna	20	6	Edificio I	COAHUILA	8	0
76	Laguna	20	8	Edificio IV PrepaTec	COAHUILA	8	0
76	Laguna	20	7	Edificio V ETLAC	COAHUILA	8	0
76	Laguna	20	10	Centro Estudiantil	COAHUILA	8	0
76	Laguna	20	9	Edificio Alberca	COAHUILA	8	0
76	Laguna	20	16	Secundaria Tec	COAHUILA	8	0
76	Laguna	20	2	Colector 1	COAHUILA	8	0
76	Laguna	20	15	Servicios de Apoyo (Ala Oeste)	COAHUILA	8	0
76	Laguna	20	16	Secundaria Tec	COAHUILA	8	0
76	Laguna	20	12	Edificio III	COAHUILA	8	0
76	Laguna	20	13	Edificio II	COAHUILA	8	0
76	Laguna	20	14	Servicios de Apoyo (Ala Este)	COAHUILA	8	0
77	Laguna	20	12	Edificio III	COAHUILA	8	0
77	Laguna	20	9	Edificio Alberca	COAHUILA	8	0
77	Laguna	20	15	Servicios de Apoyo (Ala Oeste)	COAHUILA	8	0
77	Laguna	20	14	Servicios de Apoyo (Ala Este)	COAHUILA	8	0
77	Laguna	20	6	Edificio I	COAHUILA	8	0
77	Laguna	20	9	Edificio Alberca	COAHUILA	8	0
77	Laguna	20	10	Centro Estudiantil	COAHUILA	8	0
77	Laguna	20	1	Interceptor PTAR	COAHUILA	8	0
77	Laguna	20	8	Edificio IV PrepaTec	COAHUILA	8	0
77	Laguna	20	13	Edificio II	COAHUILA	8	0
77	Laguna	20	11	Arena Borregos ASGM	COAHUILA	8	0
77	Laguna	20	7	Edificio V ETLAC	COAHUILA	8	0
77	Laguna	20	16	Secundaria Tec	COAHUILA	8	0
78	Laguna	20	15	Servicios de Apoyo (Ala Oeste)	COAHUILA	8	0
78	Laguna	20	9	Edificio Alberca	COAHUILA	8	0
78	Laguna	20	12	Edificio III	COAHUILA	8	0
78	Laguna	20	10	Centro Estudiantil	COAHUILA	8	0
78	Laguna	20	16	Secundaria Tec	COAHUILA	8	0
78	Laguna	20	1	Interceptor PTAR	COAHUILA	8	0
78	Laguna	20	13	Edificio II	COAHUILA	8	0
78	Laguna	20	6	Edificio I	COAHUILA	8	0
78	Laguna	20	11	Arena Borregos ASGM	COAHUILA	8	0
78	Laguna	20	16	Secundaria Tec	COAHUILA	8	0
78	Laguna	20	14	Servicios de Apoyo (Ala Este)	COAHUILA	8	0
78	Laguna	20	8	Edificio IV PrepaTec	COAHUILA	8	0
78	Laguna	20	7	Edificio V ETLAC	COAHUILA	8	0
11	Saltillo	28	9	Auditorio	COAHUILA	8	0
12	Saltillo	28	9	Auditorio	COAHUILA	8	0
13	Saltillo	28	7	LIFE	COAHUILA	8	0
13	Saltillo	28	9	Auditorio	COAHUILA	8	0
15	Saltillo	28	7	LIFE	COAHUILA	8	0
15	Saltillo	28	9	Auditorio	COAHUILA	8	0
15	Saltillo	28	11	Aulas II	COAHUILA	8	0
16	Saltillo	28	11	Aulas II	COAHUILA	8	0
16	Saltillo	28	7	LIFE	COAHUILA	8	0
16	Saltillo	28	9	Auditorio	COAHUILA	8	0
17	Saltillo	28	9	Auditorio	COAHUILA	8	0
17	Saltillo	28	11	Aulas II	COAHUILA	8	0
17	Saltillo	28	7	LIFE	COAHUILA	8	0
18	Saltillo	28	9	Auditorio	COAHUILA	8	28636
18	Saltillo	28	10	Aulas III	COAHUILA	8	0
18	Saltillo	28	11	Aulas II	COAHUILA	8	0
18	Saltillo	28	9	Auditorio	COAHUILA	8	0
18	Saltillo	28	10	Aulas III	COAHUILA	8	0
18	Saltillo	28	11	Aulas II	COAHUILA	8	0
18	Saltillo	28	4	Colector 4 (Aulas IV)	COAHUILA	8	0
19	Saltillo	28	4	Colector 4 (Aulas IV)	COAHUILA	8	0
19	Saltillo	28	11	Aulas II	COAHUILA	8	0
19	Saltillo	28	9	Auditorio	COAHUILA	8	0
19	Saltillo	28	10	Aulas III	COAHUILA	8	0
20	Saltillo	28	10	Aulas III	COAHUILA	8	0
20	Saltillo	28	9	Auditorio	COAHUILA	8	0
20	Saltillo	28	11	Aulas II	COAHUILA	8	0
20	Saltillo	28	7	LIFE	COAHUILA	8	0
21	Saltillo	28	11	Aulas II	COAHUILA	8	0
21	Saltillo	28	10	Aulas III	COAHUILA	8	0
21	Saltillo	28	9	Auditorio	COAHUILA	8	0
21	Saltillo	28	7	LIFE	COAHUILA	8	0
22	Saltillo	28	9	Auditorio	COAHUILA	8	0
22	Saltillo	28	7	LIFE	COAHUILA	8	0
22	Saltillo	28	10	Aulas III	COAHUILA	8	0
22	Saltillo	28	11	Aulas II	COAHUILA	8	0
23	Saltillo	28	10	Aulas III	COAHUILA	8	0
23	Saltillo	28	7	LIFE	COAHUILA	8	0
23	Saltillo	28	9	Auditorio	COAHUILA	8	0
23	Saltillo	28	11	Aulas II	COAHUILA	8	0
24	Saltillo	28	10	Aulas III	COAHUILA	8	0
24	Saltillo	28	9	Auditorio	COAHUILA	8	0
24	Saltillo	28	7	LIFE	COAHUILA	8	0
24	Saltillo	28	11	Aulas II	COAHUILA	8	0
25	Saltillo	28	11	Aulas II	COAHUILA	8	0
25	Saltillo	28	10	Aulas III	COAHUILA	8	0
25	Saltillo	28	9	Auditorio	COAHUILA	8	0
25	Saltillo	28	7	LIFE	COAHUILA	8	0
26	Saltillo	28	9	Auditorio	COAHUILA	8	0
26	Saltillo	28	7	LIFE	COAHUILA	8	0
26	Saltillo	28	11	Aulas II	COAHUILA	8	0
26	Saltillo	28	10	Aulas III	COAHUILA	8	0
27	Saltillo	28	9	Auditorio	COAHUILA	8	0
27	Saltillo	28	7	LIFE	COAHUILA	8	0
27	Saltillo	28	10	Aulas III	COAHUILA	8	0
27	Saltillo	28	4	Colector 4 (Aulas IV)	COAHUILA	8	0
27	Saltillo	28	11	Aulas II	COAHUILA	8	0
28	Saltillo	28	7	LIFE	COAHUILA	8	0
28	Saltillo	28	4	Colector 4 (Aulas IV)	COAHUILA	8	0
28	Saltillo	28	10	Aulas III	COAHUILA	8	0
28	Saltillo	28	11	Aulas II	COAHUILA	8	0
28	Saltillo	28	9	Auditorio	COAHUILA	8	0
29	Saltillo	28	4	Colector 4 (Aulas IV)	COAHUILA	8	0
29	Saltillo	28	9	Auditorio	COAHUILA	8	0
29	Saltillo	28	7	LIFE	COAHUILA	8	0
29	Saltillo	28	10	Aulas III	COAHUILA	8	0
29	Saltillo	28	11	Aulas II	COAHUILA	8	0
30	Saltillo	28	4	Colector 4 (Aulas IV)	COAHUILA	8	0
30	Saltillo	28	11	Aulas II	COAHUILA	8	0
30	Saltillo	28	9	Auditorio	COAHUILA	8	0
30	Saltillo	28	7	LIFE	COAHUILA	8	0
30	Saltillo	28	10	Aulas III	COAHUILA	8	0
33	Saltillo	28	7	LIFE	COAHUILA	8	0
33	Saltillo	28	9	Auditorio	COAHUILA	8	0
33	Saltillo	28	4	Colector 4 (Aulas IV)	COAHUILA	8	0
33	Saltillo	28	10	Aulas III	COAHUILA	8	0
33	Saltillo	28	11	Aulas II	COAHUILA	8	0
34	Saltillo	28	11	Aulas II	COAHUILA	8	0
34	Saltillo	28	7	LIFE	COAHUILA	8	0
34	Saltillo	28	9	Auditorio	COAHUILA	8	0
34	Saltillo	28	4	Colector 4 (Aulas IV)	COAHUILA	8	0
34	Saltillo	28	10	Aulas III	COAHUILA	8	0
35	Saltillo	28	7	LIFE	COAHUILA	8	0
35	Saltillo	28	9	Auditorio	COAHUILA	8	0
35	Saltillo	28	10	Aulas III	COAHUILA	8	0
35	Saltillo	28	11	Aulas II	COAHUILA	8	1429
35	Saltillo	28	10	Aulas III	COAHUILA	8	0
37	Saltillo	28	4	Colector 4 (Aulas IV)	COAHUILA	8	3735
37	Saltillo	28	10	Aulas III	COAHUILA	8	0
37	Saltillo	28	7	LIFE	COAHUILA	8	0
37	Saltillo	28	9	Auditorio	COAHUILA	8	0
37	Saltillo	28	11	Aulas II	COAHUILA	8	0
37	Saltillo	28	11	Aulas II	COAHUILA	8	0
37	Saltillo	28	7	LIFE	COAHUILA	8	0
37	Saltillo	28	4	Colector 4 (Aulas IV)	COAHUILA	8	0
37	Saltillo	28	10	Aulas III	COAHUILA	8	0
37	Saltillo	28	9	Auditorio	COAHUILA	8	0
38	Saltillo	28	4	Colector 4 (Aulas IV)	COAHUILA	8	0
38	Saltillo	28	7	LIFE	COAHUILA	8	0
38	Saltillo	28	10	Aulas III	COAHUILA	8	0
38	Saltillo	28	9	Auditorio	COAHUILA	8	0
38	Saltillo	28	11	Aulas II	COAHUILA	8	0
39	Saltillo	28	10	Aulas III	COAHUILA	8	0
39	Saltillo	28	11	Aulas II	COAHUILA	8	0
39	Saltillo	28	4	Colector 4 (Aulas IV)	COAHUILA	8	0
39	Saltillo	28	7	LIFE	COAHUILA	8	0
39	Saltillo	28	9	Auditorio	COAHUILA	8	0
40	Saltillo	28	7	LIFE	COAHUILA	8	0
40	Saltillo	28	10	Aulas III	COAHUILA	8	0
40	Saltillo	28	9	Auditorio	COAHUILA	8	0
40	Saltillo	28	4	Colector 4 (Aulas IV)	COAHUILA	8	0
40	Saltillo	28	11	Aulas II	COAHUILA	8	0
42	Saltillo	28	10	Aulas III	COAHUILA	8	0
42	Saltillo	28	7	LIFE	COAHUILA	8	0
42	Saltillo	28	9	Auditorio	COAHUILA	8	0
42	Saltillo	28	4	Colector 4 (Aulas IV)	COAHUILA	8	0
42	Saltillo	28	11	Aulas II	COAHUILA	8	0
43	Saltillo	28	4	Colector 4 (Aulas IV)	COAHUILA	8	0
43	Saltillo	28	11	Aulas II	COAHUILA	8	0
43	Saltillo	28	9	Auditorio	COAHUILA	8	0
43	Saltillo	28	7	LIFE	COAHUILA	8	0
43	Saltillo	28	3	Colector 3	COAHUILA	8	0
44	Saltillo	28	10	Aulas III	COAHUILA	8	26336
44	Saltillo	28	11	Aulas II	COAHUILA	8	0
44	Saltillo	28	9	Auditorio	COAHUILA	8	26876
44	Saltillo	28	4	Colector 4 (Aulas IV)	COAHUILA	8	0
44	Saltillo	28	7	LIFE	COAHUILA	8	7273
45	Saltillo	28	9	Auditorio	COAHUILA	8	0
45	Saltillo	28	10	Aulas III	COAHUILA	8	0
45	Saltillo	28	4	Colector 4 (Aulas IV)	COAHUILA	8	0
45	Saltillo	28	7	LIFE	COAHUILA	8	0
45	Saltillo	28	11	Aulas II	COAHUILA	8	0
46	Saltillo	28	9	Auditorio	COAHUILA	8	0
46	Saltillo	28	4	Colector 4 (Aulas IV)	COAHUILA	8	0
46	Saltillo	28	7	LIFE	COAHUILA	8	0
46	Saltillo	28	10	Aulas III	COAHUILA	8	0
46	Saltillo	28	11	Aulas II	COAHUILA	8	0
47	Saltillo	28	4	Colector 4 (Aulas IV)	COAHUILA	8	0
47	Saltillo	28	11	Aulas II	COAHUILA	8	0
47	Saltillo	28	7	LIFE	COAHUILA	8	0
47	Saltillo	28	9	Auditorio	COAHUILA	8	0
47	Saltillo	28	10	Aulas III	COAHUILA	8	0
48	Saltillo	28	11	Aulas II	COAHUILA	8	0
48	Saltillo	28	7	LIFE	COAHUILA	8	0
[truncated: 7,692 more rows]
