# Supplementary material for: Academic institution extensive, building-by-building wastewater-based surveillance platform for SARS-CoV-2 monitoring, clinical data correlation, and potential national proxy
Source: PLOS Glob Public Health. 2025 May 9;5(5):e0003756. doi: 10.1371/journal.pgph.0003756 (PMC12063887; doi:10.1371/journal.pgph.0003756)
Supplement: S2 Table — (XLSX) [file pgph.0003756.s002.xlsx]

## Sheet: S2 Table
S2 Table: Viral loads found at Dulces Nombres
Week	Copies/L
1	#N/A
2	#N/A
3	#N/A
4	#N/A
5	#N/A
6	0
7	0
8	464466
9	12302.9
10	202267
11	13272
12	5454.48
13	6355.05
14	4506.67
15	6121.9
16	5299.05
17	13771.4
18	14201.9
19	20788.6
20	6982.86
21	17249.5
22	0
23	0
24	109101
25	0
26	#N/A
27	10617.1
28	0
29	15173.3
30	#N/A
31	8404.29
32	5537.14
33	#N/A
34	16960
35	39874.3
36	213887
37	131970
38	4110
39	54282.9
40	#N/A
41	#N/A
42	95468.6
43	61821.4
44	18282.9
45	25238.6
46	0
47	0
48	21291.4
49	#N/A
50	#N/A
51	576424
52	#N/A
53	88778.6
54	399304
55	864090
56	383190
57	160744
58	#N/A
59	#N/A
60	#N/A
61	#N/A
62	#N/A
63	0
64	0
65	0
66	0
67	0
68	#N/A
69	0
70	0
71	0
72	0
73	0
74	0
75	0
76	0
77	0
78	16094.1
