# Supplementary material for: Academic institution extensive, building-by-building wastewater-based surveillance platform for SARS-CoV-2 monitoring, clinical data correlation, and potential national proxy
Source: PLOS Glob Public Health. 2025 May 9;5(5):e0003756. doi: 10.1371/journal.pgph.0003756 (PMC12063887; doi:10.1371/journal.pgph.0003756)
Supplement: S4 Table — (XLSX) [file pgph.0003756.s004.xlsx]

## Sheet: S4 Table
S4 Table: Urban mobility reports during the study period in Nuevo Leon
Week	Grocery_Pharmacy	Parks	Public_transport	Worsplaces	Residential	AVG_Mobility
3	-14.4286	-54.8571	-45.7143	-27.2857	13.4286	-28.2857
4	-14.4286	-51	-45.7143	-27.8571	12.4286	-27.7857
5	-10.4286	-46	-43.7143	-25.7143	11.4286	-25.2857
6	-10.2857	-45.7143	-45.4286	-29.8571	11.7143	-26.1667
7	-11.1429	-51	-44	-24.5714	11.5714	-26.0238
8	-12.2857	-55.1429	-47.4286	-29.4286	11.1429	-28.619
9	-6	-41.5714	-38.5714	-20.4286	9	-21.4286
10	0.714286	-40.1429	-34.7143	-18.5714	8.14286	-18.5952
11	-0.142857	-38.2857	-33.2857	-18.8571	8.57143	-18.1429
12	3.28571	-31.8571	-32.1429	-22.4286	8.28571	-16.4524
13	3.28571	-31.7143	-28.4286	-15.4286	7.14286	-14.8095
14	5.57143	-37.5714	-33.7143	-29.8571	9.14286	-18.4762
15	5	-31.5714	-26.5714	-17.4286	6	-14.5476
16	8.85714	-28	-25.2857	-14.1429	6.28571	-11.7619
17	9.28571	-30.5714	-24.4286	-12.8571	6.71429	-11.6905
18	14	-27.1429	-22.1429	-15.7143	5.85714	-9.90476
19	15.5714	-25	-20.1429	-11.8571	5.57143	-8.16667
20	17.4286	-31.1429	-19.7143	-11.2857	5.57143	-8.2381
21	18	-25.1429	-16.5714	-9.42857	5.85714	-6.5
22	19.2857	-19.7143	-14.2857	-8.28571	5.71429	-4.64286
23	23.1429	-19.7143	-13	-7.71429	6.14286	-3.16667
24	22	-17.4286	-13	-7.42857	5.28571	-3.09524
25	24.1429	-21.1429	-10.8571	-8.57143	4.57143	-2.97619
26	18.5714	-26	-13.8571	-9.42857	5.14286	-6
27	23.4286	-24	-10.7143	-8.57143	4.42857	-3.54762
28	21.4286	-25.8571	-10.8571	-8.57143	6	-4.40476
29	25.1429	-18.8571	-8.85714	-8.71429	5.42857	-2
30	22.5714	-22	-8.42857	-10.4286	6.28571	-3.42857
31	24.2857	-22.5714	-10.2857	-11.2857	6.42857	-3.69048
32	22.7143	-24.7143	-11.1429	-11.2857	7.71429	-4.47619
33	21.8571	-24.4286	-13.7143	-11.5714	8	-5.35714
34	20.5714	-30.1429	-16.8571	-11.7143	8.71429	-7.11905
35	18.5714	-29.5714	-17.4286	-10.7143	8.42857	-7.45238
36	23.5714	-27.7143	-15.5714	-10.1429	7.71429	-5.2619
37	19.5714	-26.7143	-15.4286	-9.42857	7.85714	-5.92857
38	23.1429	-24.7143	-17.4286	-17	8.42857	-6.19048
39	19	-23.7143	-12.2857	-8.28571	7.28571	-4.88095
40	22.1429	-22.4286	-10	-6.28571	6.57143	-2.85714
41	22.4286	-18.5714	-8	-6.57143	6.14286	-1.64286
42	23.2857	-19.8571	-5.28571	-6.14286	6.14286	-1.19048
43	24.8571	-12.1429	-1.85714	-4.57143	5.57143	1.45238
44	30.1429	-11.1429	0.142857	-4.14286	4.57143	3.11905
45	30	-13.4286	-2.71429	-5.28571	5.28571	2.09524
46	29.1429	-11.7143	1.42857	-2.42857	4.71429	3.71429
47	31.4286	-11.8571	1.57143	-9	5.57143	3.71429
48	28.1429	-16.4286	0	-0.42857	5	2.54762
49	35.5714	-9	6	1.42857	3.42857	7.19048
50	36.5714	-5.42857	9	5.28571	2.42857	9.40476
51	42.4286	-6.57143	17.4286	7.42857	1.28571	13.8571
52	40.7143	-15.8571	5.14286	-17.1429	3.42857	4.7619
53	27.2857	-18.1429	-10.5714	-28.1429	7.57143	-4.47619
54	27.1429	-25.7143	-3	-5	8.28571	-1.04762
55	25.7143	-29.4286	-11.4286	-3.57143	10.8571	-3.38095
56	22.8571	-32.8571	-15.1429	-7.14286	12.5714	-5.47619
57	19.2857	-36.5714	-14.8571	-4.42857	11.8571	-6.19048
58	27.2857	-21.8571	-5.42857	1	8.57143	0.904762
59	26.2857	-19.7143	-4.42857	-4.42857	8.71429	0.642857
60	36.1429	-9	8.71429	8.57143	4	9.21429
61	30.4286	-11.5714	7.85714	9	4.28571	6.80952
62	36.8571	-3.42857	13.1429	11.4286	2.57143	11.119
63	30.7143	-5.42857	10.8571	12.4286	3.57143	8.95238
64	35.7143	-1.85714	16	13.8571	2.57143	11.7143
65	30	1.28571	11.8571	3.42857	4.14286	8.61905
66	34.7143	9.57143	18.8571	16.4286	2.14286	14.0714
67	35.1429	0.142857	19.4286	15.7143	2.14286	12.7619
68	31.7143	2.57143	-1.57143	-17.8571	5.57143	3.5
69	27	-5.71429	7.42857	1.14286	3.85714	5.57143
70	37.7143	1	19.5714	16.8571	2	14.0476
71	39.8571	-0.14286	17.1429	14	2	13.9048
72	42.1429	-3	17.7143	15.5714	1	14.5238
73	40.7143	-1.42857	19.8571	15.7143	1.85714	14.119
74	36.1429	-6.57143	14.7143	13	3.14286	10.9524
75	42.8571	-2.42857	14.2857	13.7143	2.28571	13.4524
76	40	-1.57143	12.7143	13	2.85714	12.4048
77	43	-0.14286	13.4286	12.4286	2.71429	13.5714
78	40	0.428571	11.8571	11.2857	3.28571	12.1667
