# Supplementary material for: Academic institution extensive, building-by-building wastewater-based surveillance platform for SARS-CoV-2 monitoring, clinical data correlation, and potential national proxy
Source: PLOS Glob Public Health. 2025 May 9;5(5):e0003756. doi: 10.1371/journal.pgph.0003756 (PMC12063887; doi:10.1371/journal.pgph.0003756)
Supplement: S5 Table — (XLSX) [file pgph.0003756.s005.xlsx]

## Sheet: S5 Table
S5 Table: Building-by-building evaluation of the surveillance platform
Campus	NCampus	Site	NSite	Samples	Positives	Positive_Rate	Lowest_cases	Pearson	p_value
Aguascalientes	1	Unidentified	0	12	2	0.166667	22.1429	-0.41725	0.177174
Aguascalientes	1	Colector principal	1	1	1	1	62.2857	NaN	NaN
Aguascalientes	1	AULAS I	2	27	6	0.222222	22.1429	-0.02548	0.899609
Aguascalientes	1	AULAS III	4	27	8	0.296296	22.1429	0.603025	0.000871
Aguascalientes	1	CEDIAM	5	58	10	0.172414	21.1429	0.781686	4.42e-13
Aguascalientes	1	LIFE	6	59	16	0.271186	22.1429	0.045856	0.730191
Aguascalientes	1	Colector Aulas	7	29	4	0.137931	48.1429	0.060155	0.756579
Aguascalientes	1	CEDES	8	28	4	0.142857	22.1429	0.851778	9.01e-09
Aguascalientes	1	Vestidores	9	17	4	0.235294	33.7143	0.750264	0.000522
CDJ	2	Unidentified	0	34	1	0.029412	120.571	0.014936	0.933187
CDJ	2	Colector 1 (PF)	1	39	1	0.025641	164.286	0.190355	0.245748
CDJ	2	Colector 2 (Aulas)	2	47	4	0.085106	85.2857	0.551535	5.87e-05
CDJ	2	Secundaria	3	56	1	0.017857	38.2857	-0.05063	0.710941
CDJ	2	Planta FÃ­sica	4	19	0	0	NaN	NaN	NaN
CDJ	2	CITE	5	17	2	0.117647	116.143	0.375597	0.137358
CDJ	2	Aulas 3	6	20	1	0.05	257.714	0.425006	0.061763
CDJ	2	MAP	7	24	1	0.041667	120.571	-0.04623	0.83014
CDJ	2	CafeterÃ­a	8	15	0	0	NaN	NaN	NaN
CDJ	2	Administrativo	9	19	0	0	NaN	NaN	NaN
CDJ	2	Aulas 1	10	20	1	0.05	222.714	0.363036	0.115665
CDJ	2	Aulas 2	11	22	0	0	NaN	NaN	NaN
CDJ	2	Gimnasio	12	23	6	0.26087	143.857	-0.01214	0.95614
CDJ	2	Relajatec	13	22	1	0.045455	1654.86	0.97091	6.95e-14
CDMX	3	Unidentified	0	16	9	0.5625	171	0.283602	0.287131
CDMX	3	CEDETEC (PTAR)	1	59	18	0.305085	171	0.608086	3.25e-07
CDMX	3	Edificio sur	2	61	14	0.229508	171	0.190502	0.141402
CDMX	3	CIEE	3	2	1	0.5	189.571	NaN	NaN
CDMX	3	CCyD	4	46	6	0.130435	360.857	0.241085	0.106522
CDMX	3	Edificio 1	5	34	12	0.352941	171	0.600162	0.000175
CDMX	3	Biblioteca	6	32	15	0.46875	171	0.651494	5.37e-05
CDMX	3	Edificio 2	7	31	12	0.387097	171	0.301313	0.099509
Celaya	4	Unidentified	0	5	0	0	NaN	NaN	NaN
Celaya	4	Colector principal	1	31	5	0.16129	40.1429	0.506492	0.003644
Celaya	4	Edificio aulas y oficinas	2	21	5	0.238095	426.857	0.894521	4.53e-08
Celaya	4	Edificio Life	3	1	1	1	344.143	NaN	NaN
Chiapas	5	Unidentified	0	4	0	0	NaN	NaN	NaN
Chiapas	5	Colector principal	1	55	5	0.090909	12.8571	0.529013	3.29e-05
Chiapas	5	Biblioteca	3	2	0	0	NaN	NaN	NaN
Chiapas	5	Centro Internacional Para la InnovaciÃ³n Social	11	37	11	0.297297	12.1429	0.080349	0.636403
Chihuahua	6	Unidentified	0	49	7	0.142857	27.1429	0.128019	0.380695
Chihuahua	6	Colector Red interna	1	50	2	0.04	109.857	0.014425	0.920801
Chihuahua	6	Colector Biblioteca	2	40	2	0.05	126.286	0.623115	1.75e-05
Chihuahua	6	Colector Ingenieria	3	44	3	0.068182	27.1429	-0.01464	0.924879
Chihuahua	6	Colector Parque Tecnologico	4	37	4	0.108108	30	0.596961	9.61e-05
Chihuahua	6	Residencias	5	28	2	0.071429	27.1429	-0.08541	0.665652
Chihuahua	6	Bufete Juridico	6	2	0	0	NaN	NaN	NaN
Chihuahua	6	Biblioteca	7	2	0	0	NaN	NaN	NaN
Chihuahua	6	BaÃ±os Campo Americano	8	1	0	0	NaN	NaN	NaN
Chihuahua	6	PIT2	9	57	8	0.140351	27.1429	-0.03909	0.77281
Chihuahua	6	PIT3	10	57	6	0.105263	27.1429	-0.03467	0.797941
Chihuahua	6	CCA	11	54	10	0.185185	27.1429	0.10911	0.43223
Chihuahua	6	Prepa	12	41	6	0.146341	27.1429	0.667429	1.88e-06
Chihuahua	6	Ceddie	13	40	5	0.125	27.1429	0.4498	0.003591
Ciudad ObregÃ³n	7	Unidentified	0	6	0	0	NaN	NaN	NaN
Ciudad ObregÃ³n	7	Colector principal	1	48	5	0.104167	148.571	0.685651	7.56e-08
Ciudad ObregÃ³n	7	Preparatoria	2	2	0	0	NaN	NaN	NaN
Ciudad ObregÃ³n	7	Profesional	4	2	0	0	NaN	NaN	NaN
Cuernavaca	8	Unidentified	0	5	1	0.2	23.8571	NaN	NaN
Cuernavaca	8	Colector principal	1	45	6	0.133333	14.1429	0.491947	0.000599
Cuernavaca	8	Life	2	2	0	0	NaN	NaN	NaN
Cuernavaca	8	Edificio Norte	4	3	0	0	NaN	NaN	NaN
Cuernavaca	8	Parque Tecnologico	6	2	1	0.5	568.143	NaN	NaN
Cumbres	9	Unidentified	0	10	0	0	NaN	NaN	NaN
Cumbres	9	Colector principal	1	49	8	0.163265	9	-0.03536	0.809392
Cumbres	9	Edificio I	2	37	4	0.108108	9	-0.0493	0.772
Cumbres	9	Edificio II	3	37	3	0.081081	9	-0.01143	0.94646
EGADE y EGOB	10	Colector principal	1	36	6	0.166667	9	-0.02952	0.864312
Esmeralda	11	Unidentified	0	2	0	0	NaN	NaN	NaN
Esmeralda	11	Colector principal	1	52	4	0.076923	171	0.641469	2.99e-07
Esmeralda	11	CITES Bioterio	2	1	0	0	NaN	NaN	NaN
Esmeralda	11	CITES Lado Oriente	3	1	0	0	NaN	NaN	NaN
Estado de MÃ©xico	12	Unidentified	0	13	2	0.153846	747.714	0.66554	0.013034
Estado de MÃ©xico	12	Colector PTAR	1	4	0	0	NaN	NaN	NaN
Estado de MÃ©xico	12	Cafeteria	4	1	0	0	NaN	NaN	NaN
Estado de MÃ©xico	12	Edificio 2	5	10	0	0	NaN	NaN	NaN
Estado de MÃ©xico	12	Edificio 3	6	15	1	0.066667	747.714	0.346892	0.20525
Estado de MÃ©xico	12	Edificio 4	7	15	1	0.066667	747.714	0.346892	0.20525
Estado de MÃ©xico	12	Edificio 5	8	51	9	0.176471	249.714	0.044029	0.759009
Estado de MÃ©xico	12	Edificio 6	9	34	6	0.176471	249.714	0.669589	1.49e-05
Estado de MÃ©xico	12	Edificio 9	10	14	2	0.142857	747.714	0.869006	5.47e-05
Estado de MÃ©xico	12	ESA 2	11	40	5	0.125	402.286	0.08277	0.611624
Estado de MÃ©xico	12	CEDETEC	12	48	4	0.083333	193.571	-0.05496	0.710644
Estado de MÃ©xico	12	Biblioteca	14	11	2	0.181818	2046.86	0.50477	0.113294
Estado de MÃ©xico	12	Edificio de profesores	16	26	3	0.115385	402.286	-0.09676	0.638208
Estado de MÃ©xico	12	Torre de baÃ±os	22	3	1	0.333333	402.286	NaN	NaN
Estado de MÃ©xico	12	Edificio 8	23	39	5	0.128205	673.714	0.656777	5.6e-06
Estado de MÃ©xico	12	Punto Azul	25	31	1	0.032258	5220.57	0.611541	0.000257
Estado de MÃ©xico	12	Edificio 1	26	17	3	0.176471	402.286	-0.0598	0.819655
Estado de MÃ©xico	12	Punto Blanco	27	1	0	0	NaN	NaN	NaN
Eugenio Garza LagÃ¼era	13	Colector 1	1	44	6	0.136364	9	0.307566	0.04226
Eugenio Garza LagÃ¼era	13	Colector 2	2	45	4	0.088889	9	0.575592	3.53e-05
Eugenio Garza LagÃ¼era	13	Edificio 2	3	1	0	0	NaN	NaN	NaN
Eugenio Garza Sada	14	Colector Principal	1	35	2	0.057143	35.1429	-0.09107	0.602847
Eugenio Garza Sada	14	Colector 1	2	6	2	0.333333	212.286	NaN	NaN
Eugenio Garza Sada	14	Aulas 1 (lado poniente)	9	1	0	0	NaN	NaN	NaN
Guadalajara	15	Unidentified	0	50	19	0.38	26.8571	0.414472	0.002767
Guadalajara	15	Interceptor PTAR	1	7	2	0.285714	105.857	NaN	NaN
Guadalajara	15	AULAS III	4	1	1	1	225.857	NaN	NaN
Guadalajara	15	Colector 4 (wellness center)	5	29	10	0.344828	26.8571	-0.04059	0.834389
Guadalajara	15	Colector 5 (IngenierÃ­a 2a etapa)	6	54	10	0.185185	31.1429	0.489652	0.000171
Guadalajara	15	MEDICINA	10	48	7	0.145833	31.1429	-0.12541	0.39572
Guadalajara	15	PABELLON	11	12	0	0	NaN	NaN	NaN
Guadalajara	15	FORTALEZA	13	5	2	0.4	84.2857	NaN	NaN
Guadalajara	15	INGENIERIAS PRIMERA ETAPA	16	57	11	0.192982	31.1429	0.556782	6.87e-06
Guadalajara	15	AULAS III	17	13	5	0.384615	31.1429	0.882515	6.49e-05
Guadalajara	15	DIFUSIÃ“N CULTURAL B	18	9	0	0	NaN	NaN	NaN
Guadalajara	15	DIFUSIÃ“N CULTURAL A	19	1	0	0	NaN	NaN	NaN
Guadalajara	15	AULAS II	20	57	14	0.245614	31.1429	0.096004	0.477455
Guadalajara	15	CEI	22	50	11	0.22	41.8571	0.171656	0.233277
Guadalajara	15	ADMINISTRATIVOS I	27	17	8	0.470588	26.8571	-0.15885	0.542546
Guadalajara	15	ADMINISTRATIVOS II	28	16	3	0.1875	31.1429	-0.13791	0.610516
Guadalajara	15	BAÃ‘OS PRIVADOS ADMINISTRATIVO I	29	9	4	0.444444	55.5714	NaN	NaN
Guadalajara	15	BAÃ‘OS PRIVADOS ADMINISTRATIVO II	30	40	7	0.175	85	-0.02303	0.887821
Guadalajara	15	PLANTA FÃSICA	34	21	3	0.142857	85	0.567941	0.007236
Guadalajara	15	CARD	35	17	6	0.352941	31.1429	-0.07762	0.767139
Guadalajara	15	CÃRCAMO PTAR VIEJA A PTAR NUEVA	38	1	1	1	253	NaN	NaN
Guadalajara	15	Wellness	39	1	0	0	NaN	NaN	NaN
Guadalajara	15	RESIDENCIAS	40	32	8	0.25	31.1429	0.021262	0.908044
Guadalajara	15	AULAS VI	41	12	2	0.166667	110.714	-0.14802	0.646175
Guadalajara	15	SNACKS PREPAS	42	8	2	0.25	31.1429	NaN	NaN
Guadalajara	15	AULAS V	43	12	2	0.166667	164.286	0.188316	0.557791
Guadalajara	15	BIBLIOTECA MUJERES	44	26	6	0.230769	31.1429	-0.03575	0.862372
Guadalajara	15	BIBLIOTECA HOMBRES	45	29	10	0.344828	31.1429	0.036799	0.84969
Hidalgo	16	Unidentified	0	5	2	0.4	23	NaN	NaN
Hidalgo	16	carcamo 1 (CE)	3	31	9	0.290323	14.1429	-0.10951	0.557593
Hidalgo	16	carcamo 2 (A1)	4	21	10	0.47619	5	0.098046	0.672433
Hidalgo	16	carcamo ppal.	7	27	12	0.444444	5	0.704331	4.12e-05
Hidalgo	16	Aulas 3	10	25	9	0.36	5	-0.13377	0.523806
Hidalgo	16	CIT	11	25	11	0.44	5	-0.1535	0.463809
Hospital San JosÃ©	17	CÃ¡rcamo S2	1	15	3	0.2	22	-0.15619	0.578293
Hospital San JosÃ©	17	Caseta	2	19	3	0.157895	171.714	0.781666	7.73e-05
Hospital San JosÃ©	17	Taxis	3	16	5	0.3125	112	0.912223	8.51e-07
Hospital San JosÃ©	17	Edificio A Campus Norte	36	1	0	0	NaN	NaN	NaN
Hospital Zambrano Hellion	18	Unidentified	1	14	3	0.214286	129.429	0.682824	0.007118
Hospital Zambrano Hellion	18	Unidentified	2	14	2	0.142857	443.857	0.082689	0.778688
Hospital Zambrano Hellion	18	Unidentified	3	14	1	0.071429	4193.86	0.696096	0.005688
Hospital Zambrano Hellion	18	Unidentified	4	15	4	0.266667	112	0.735097	0.001794
Hospital Zambrano Hellion	18	Unidentified	5	13	1	0.076923	4193.86	0.694333	0.008456
Irapuato	19	Unidentified	0	10	4	0.4	46.1429	0.996671	5.35e-10
Irapuato	19	Colector principal	1	50	12	0.24	9.14286	0.085095	0.556828
Irapuato	19	Caseta SBCD	2	41	10	0.243902	9.14286	-0.15853	0.32218
Irapuato	19	DirecciÃ³n SBCD	3	47	9	0.191489	9.14286	-0.03186	0.831659
Irapuato	19	Aulas 1	5	50	9	0.18	9.14286	-0.11634	0.421079
Irapuato	19	Caseta Tec	7	7	1	0.142857	200.143	NaN	NaN
Irapuato	19	Punto Azul	8	39	10	0.25641	9.14286	-0.16806	0.306449
Irapuato	19	Aulas 3	9	50	8	0.16	9.14286	-0.13084	0.365106
Irapuato	19	Aulas 6	10	46	11	0.23913	9.14286	0.439573	0.002239
Irapuato	19	Aulas 5	11	38	8	0.210526	9.14286	-0.14071	0.399451
Laguna	20	Unidentified	0	16	0	0	NaN	NaN	NaN
Laguna	20	Interceptor PTAR	1	49	10	0.204082	21.2857	0.146125	0.31641
Laguna	20	Colector 1	2	2	0	0	NaN	NaN	NaN
Laguna	20	Edificio I	6	52	10	0.192308	30.4286	0.019843	0.888957
Laguna	20	Edificio V ETLAC	7	51	4	0.078431	21.2857	-0.03255	0.820605
Laguna	20	Edificio IV PrepaTec	8	47	14	0.297872	21.2857	0.014663	0.922075
Laguna	20	Edificio Alberca	9	45	6	0.133333	129.857	0.016938	0.912067
Laguna	20	Centro Estudiantil	10	47	4	0.085106	129.857	-0.02743	0.854787
Laguna	20	Arena Borregos ASGM	11	45	6	0.133333	129.857	0.010716	0.944301
Laguna	20	Edificio III	12	42	6	0.142857	21.2857	0.61567	1.43e-05
Laguna	20	Edificio II	13	36	3	0.083333	159.571	0.028291	0.869897
Laguna	20	Servicios de Apoyo (Ala Este)	14	50	2	0.04	21.2857	0.520012	0.000109
Laguna	20	Servicios de Apoyo (Ala Oeste)	15	44	4	0.090909	129.857	0.416426	0.004928
Laguna	20	Secundaria Tec	16	70	6	0.085714	160.143	0.082713	0.496039
Laguna	20	MAP	17	23	3	0.130435	129.857	0.103772	0.637501
LeÃ³n	21	Unidentified	0	16	2	0.125	192	0.848807	3.22e-05
LeÃ³n	21	Colector PTAR	1	50	2	0.04	508.286	0.834537	5.1e-14
LeÃ³n	21	PT 100	3	47	2	0.042553	192	-0.00765	0.959277
LeÃ³n	21	Edificio Administrativo	8	43	5	0.116279	66.8571	0.560398	9.3e-05
LeÃ³n	21	Edificio profesional	9	45	2	0.044444	192	-0.05335	0.727772
LeÃ³n	21	Habitat EAAD	10	49	2	0.040816	192	-0.02652	0.856489
LeÃ³n	21	Arena borregos	12	46	3	0.065217	192	0.574753	2.95e-05
LeÃ³n	21	Complejo deportivo	13	50	4	0.08	192	0.010467	0.942488
LeÃ³n	21	Nueva Prepa tec	14	22	3	0.136364	192	0.896191	1.7e-08
LeÃ³n	21	Planta fÃ­sica	15	49	5	0.102041	40.1429	0.592521	7.28e-06
LeÃ³n	21	Aulas 4	16	40	2	0.05	192	0.004043	0.980247
LeÃ³n	21	Aulas 3	17	49	3	0.061224	192	0.182055	0.210578
LeÃ³n	21	Aulas 2	18	45	1	0.022222	192	-0.04642	0.762047
Metepec	22	Unidentified	0	3	0	0	NaN	NaN	NaN
Metepec	22	Colector principal	1	40	3	0.075	1245.86	0.800876	5.46e-10
Monterrey	23	Unidentified	0	27	12	0.444444	14	-0.04966	0.805677
Monterrey	23	Interceptor PTAR	1	76	23	0.302632	69.8571	0.050011	0.667903
Monterrey	23	CITES Bioterio	2	25	5	0.2	171.714	0.212301	0.308282
Monterrey	23	CITES Lado Oriente	3	23	7	0.304348	142.857	0.593062	0.002858
Monterrey	23	Colector 7 (Estadio Borregos)	7	32	8	0.25	131.714	0.186633	0.306414
Monterrey	23	Colector 10 (CIAP)	8	34	4	0.117647	39.7143	-0.12561	0.479027
Monterrey	23	Colector 5 (Cedes)	9	35	7	0.2	29	0.554939	0.00054
Monterrey	23	Colector 8 (Estadio Azul)	10	1	0	0	NaN	NaN	NaN
Monterrey	23	Aulas 1	12	35	7	0.2	39.7143	0.00698	0.968258
Monterrey	23	BiotecnologÃ­a	13	59	5	0.084746	80.5714	-0.03489	0.793084
Monterrey	23	Escuela de Arte	14	35	3	0.085714	171.714	-0.03551	0.839494
Monterrey	23	Centrales 2	15	56	6	0.107143	39.7143	0.068083	0.618082
Monterrey	23	Pabellon La Carreta	16	57	4	0.070175	91	-0.01525	0.910348
Monterrey	23	Cetec	17	60	8	0.133333	80.5714	0.258083	0.04649
Monterrey	23	Biblioteca	18	35	11	0.314286	29	0.081647	0.641023
Monterrey	23	Comedor 1	21	5	0	0	NaN	NaN	NaN
Monterrey	23	Aulas 6	22	35	6	0.171429	54.1429	0.485322	0.003125
Monterrey	23	Centro Estudiantil	23	33	5	0.151515	54.1429	0.018838	0.917129
Monterrey	23	Aulas 4	24	35	8	0.228571	39.7143	-0.0536	0.759763
Monterrey	23	Aulas 7	25	34	9	0.264706	29	0.821331	2.66e-09
Monterrey	23	La Dia	26	33	10	0.30303	39.7143	-0.07634	0.672841
Monterrey	23	Arena Borrego	27	3	0	0	NaN	NaN	NaN
Monterrey	23	Residencias 3	29	59	9	0.152542	69.8571	0.89004	4.22e-21
Monterrey	23	Residencias 4	30	35	4	0.114286	39.7143	0.180449	0.299583
Monterrey	23	Residencias 7	31	1	0	0	NaN	NaN	NaN
Monterrey	23	Auditorio Luis Elizondo	34	34	4	0.117647	171.714	-0.02839	0.873348
Monterrey	23	CDT	35	1	0	0	NaN	NaN	NaN
Monterrey	23	Edificio A Campus Norte	36	59	13	0.220339	14	-0.0072	0.956841
Monterrey	23	Edificio D Campus Norte	37	46	7	0.152174	14	-0.02672	0.860068
Monterrey	23	Descarga Beck	38	17	4	0.235294	65	0.743122	0.00063
Monterrey	23	Wellness	39	41	9	0.219512	131.714	0.451457	0.003049
Monterrey	23	Rectoria	40	111	27	0.243243	39.7143	0.376078	4.75e-05
Monterrey	23	Centrales Norte	41	35	2	0.057143	530.571	0.554954	0.00054
Monterrey	23	Residencias 10	42	33	5	0.151515	39.1429	0.307946	0.081255
Monterrey	23	Residencias 11	43	21	5	0.238095	22	0.173155	0.452891
Monterrey	23	Residencias 12	44	26	3	0.115385	210	0.128762	0.530734
Monterrey	23	Residencias 15	45	34	5	0.147059	22	0.022374	0.900052
Monterrey	23	GuarderÃ­a	46	33	6	0.181818	129.429	0.046694	0.796381
Monterrey	23	Comedor Centrales	47	29	4	0.137931	131.714	-0.0399	0.837174
Monterrey	23	CAT	48	1	0	0	NaN	NaN	NaN
Monterrey	23	Bioterio	49	2	1	0.5	443.857	NaN	NaN
Monterrey	23	Distrito Tec	50	9	1	0.111111	171.714	NaN	NaN
Morelia	24	Unidentified	0	8	0	0	NaN	NaN	NaN
Morelia	24	Colector principal	1	29	3	0.103448	76.5714	0.109318	0.572417
Morelia	24	Edificio Norte	2	2	1	0.5	159.429	NaN	NaN
Morelia	24	Edificio Sur	3	2	0	0	NaN	NaN	NaN
Morelia	24	Locatec	4	26	3	0.115385	7.57143	-0.02572	0.900761
Morelia	24	Laboratorios	5	20	2	0.1	7.57143	-0.09246	0.698239
Morelia	24	100 s salÃ³n	6	25	3	0.12	7.57143	0.000175	0.999337
Navojoa	25	Unidentified	0	12	0	0	NaN	NaN	NaN
Navojoa	25	Colector principal	1	48	3	0.0625	124.857	-0.04124	0.780777
Navojoa	25	Preparatoria	2	12	1	0.083333	1439.57	0.695982	0.011941
Navojoa	25	Centro estudiantil	3	6	0	0	NaN	NaN	NaN
Navojoa	25	SBAE	4	10	0	0	NaN	NaN	NaN
Puebla	26	Unidentified	0	31	14	0.451613	12.4286	0.066206	0.723443
Puebla	26	Interceptor PTAR 1	1	47	16	0.340426	31.1429	0.163486	0.272191
Puebla	26	Colector 3 (Centro Estudiantil)	4	12	6	0.5	12.4286	0.774424	0.003105
Puebla	26	Colector 4 (PTAR Aulas 4)	5	60	14	0.233333	12.4286	0.000696	0.995787
Puebla	26	Aulas 3	6	21	7	0.333333	12.4286	0.032489	0.888817
Puebla	26	CafeterÃ­a	7	27	8	0.296296	12.4286	0.507995	0.006826
Puebla	26	Biblioteca (CETEC)	8	27	6	0.222222	12.4286	0.143065	0.476536
Puebla	26	Aulas 1	9	25	6	0.24	12.4286	0.123874	0.555231
Puebla	26	Aulas 2	10	34	6	0.176471	28.7143	-0.01485	0.933558
Puebla	26	Residencias	11	34	16	0.470588	12.4286	0.707917	2.83e-06
Puebla	26	Aulas 4	12	18	7	0.388889	20.7143	-0.01697	0.946728
QuerÃ©taro	27	Unidentified	0	25	4	0.16	31.2857	0.183246	0.380607
QuerÃ©taro	27	Edif. 1 Ing. Civil	2	37	13	0.351351	17	0.851302	2.45e-11
QuerÃ©taro	27	Edif. 2 CIE	3	36	14	0.388889	17	0.811004	2.01e-09
QuerÃ©taro	27	Edif. 3 Profesional Salones	4	36	10	0.277778	42.7143	0.788781	1.1e-08
QuerÃ©taro	27	Edif. 4 Profesional	5	59	11	0.186441	17	0.81321	5.1e-15
QuerÃ©taro	27	Edif. 5 Profesional Salones	6	37	12	0.324324	31.2857	0.753276	7.45e-08
QuerÃ©taro	27	Edif. 6 Biblioteca	7	37	13	0.351351	17	0.394375	0.01572
QuerÃ©taro	27	Edif.7 Administrativo	8	35	10	0.285714	23.4286	0.325759	0.056174
QuerÃ©taro	27	Edif. 8 Salon de Congresos	9	59	16	0.271186	17	0.805464	1.45e-14
QuerÃ©taro	27	Edif. 9 Auditiorio	10	39	17	0.435897	17	0.859088	2.6e-12
QuerÃ©taro	27	Edif. 10 Medios	11	35	12	0.342857	17	0.878285	4.14e-12
QuerÃ©taro	27	Edif. 11 Prepa	12	39	8	0.205128	17	0.450971	0.00396
QuerÃ©taro	27	Edif. 12 Residencias	13	39	10	0.25641	17	0.382699	0.016193
QuerÃ©taro	27	Edif. 13 LDI	14	41	8	0.195122	17	-0.0276	0.864005
QuerÃ©taro	27	Edif. 14 Arquitectura	15	34	11	0.323529	17	0.197253	0.263491
QuerÃ©taro	27	Edif. 15 Parque TecnolÃ³gico	16	60	11	0.183333	17	-0.04751	0.718487
QuerÃ©taro	27	Edif. 16 CIMA	17	37	8	0.216216	17	0.284971	0.087346
QuerÃ©taro	27	Edif. 17 EGADE	18	39	12	0.307692	17	0.201723	0.218143
QuerÃ©taro	27	Edif. 18 Estadio Borregos	19	39	10	0.25641	17	0.585687	8.97e-05
QuerÃ©taro	27	Edif. 19 BioingenierÃ­a	20	32	11	0.34375	31.2857	0.870838	9.19e-11
QuerÃ©taro	27	Edif. 20 Alberca	21	35	13	0.371429	17	0.560449	0.000463
QuerÃ©taro	27	Cancha 7 CafeterÃ­a Prepa	22	48	3	0.0625	17	-0.06795	0.646308
QuerÃ©taro	27	CAE	23	45	5	0.111111	17	0.315247	0.034915
QuerÃ©taro	27	CAE	24	51	8	0.156863	17	0.106034	0.458963
QuerÃ©taro	27	BaÃ±os Pista	25	1	0	0	NaN	NaN	NaN
Saltillo	28	Unidentified	0	3	1	0.333333	143.143	NaN	NaN
Saltillo	28	Colector 3	3	1	0	0	NaN	NaN	NaN
Saltillo	28	Colector 4 (Aulas IV)	4	34	1	0.029412	249.286	0.244332	0.163738
Saltillo	28	LIFE	7	49	2	0.040816	129.857	0.539906	6.23e-05
Saltillo	28	Auditorio	9	53	3	0.056604	29.1429	0.798823	7.63e-13
Saltillo	28	Aulas III	10	47	1	0.021277	129.857	0.044961	0.76411
Saltillo	28	Aulas II	11	49	2	0.040816	30.4286	-0.04108	0.779292
Santa Anita	29	Unidentified	0	1	1	1	354.429	NaN	NaN
Santa Anita	29	Interceptor PTAR	1	23	1	0.043478	49.8571	-0.12247	0.577731
Santa Catarina	30	Colector principal	1	36	6	0.166667	15.8571	0.728587	4.71e-07
Santa Catarina	30	III (Aulas 3)	4	46	1	0.021739	15.8571	-0.08462	0.576092
Santa Catarina	30	Vestidores/caseta 3	7	11	1	0.090909	80.5714	-0.25318	0.45255
Santa Catarina	30	Estacionamiento	8	46	2	0.043478	15.8571	-0.09078	0.548493
Santa Fe	31	Unidentified	0	14	4	0.285714	171	0.510372	0.06222
Santa Fe	31	Colector 1	2	4	3	0.75	694.429	NaN	NaN
Santa Fe	31	edificio 1	4	29	7	0.241379	171	0.857647	2.79e-09
Santa Fe	31	edificio 2	5	29	5	0.172414	443.429	0.665192	8.25e-05
Santa Fe	31	edificio 3	6	17	5	0.294118	171	0.51448	0.034601
Santa Fe	31	edificio 4	7	23	3	0.130435	980.714	0.650084	0.000785
Santa Fe	31	edificio 5	8	4	0	0	NaN	NaN	NaN
Santa Fe	31	Congresos	9	15	2	0.133333	4325.29	0.382222	0.15973
Santa Fe	31	Edificio CEDE	10	5	2	0.4	980.714	NaN	NaN
Sinaloa	32	Unidentified	0	2	0	0	NaN	NaN	NaN
Sinaloa	32	Colector 1	1	10	1	0.1	320.286	-0.09515	0.79373
Sinaloa	32	Colector 2 (Edificio PEIS)	2	9	2	0.222222	18	NaN	NaN
Sinaloa	32	Edificio Life	3	32	7	0.21875	18	-0.0851	0.643289
Sinaloa	32	Edificio 2 Profesional	4	29	5	0.172414	18	-0.09358	0.629194
Sinaloa	32	Edificio 3 Administrativo	5	32	8	0.25	18	-0.06789	0.711987
Sinaloa	32	Edificio 1 Preparatoria	6	33	5	0.151515	18	-0.08603	0.63407
Sinaloa	32	Cafeteria	7	31	4	0.129032	18	-0.07856	0.674441
Sinaloa	32	Edificio PEIS	8	21	3	0.142857	44.8571	0.24771	0.278975
SLP	33	Unidentified	0	5	0	0	NaN	NaN	NaN
SLP	33	Colector principal	1	25	2	0.08	67.4286	-0.13152	0.530865
SLP	33	Edificio 1	2	31	12	0.387097	13.7143	0.622661	0.000184
SLP	33	Edificio 2	3	29	8	0.275862	13.7143	0.622702	0.000309
SLP	33	Edificio 3	4	31	9	0.290323	13.7143	0.460262	0.009177
SLP	33	PEI	7	37	8	0.216216	13.7143	-0.1153	0.496778
Sonora Norte	34	Unidentified	0	20	0	0	NaN	NaN	NaN
Sonora Norte	34	Colector PTAR	1	30	3	0.1	83.4286	-0.09933	0.601526
Sonora Norte	34	PEI	3	44	2	0.045455	312.571	0.454876	0.001921
Sonora Norte	34	Aulas IV	4	30	3	0.1	113	0.887631	6.23e-11
Sonora Norte	34	C.Congresos	5	25	1	0.04	312.571	0.020136	0.923892
Sonora Norte	34	Mercadotecnia	9	30	4	0.133333	124.857	0.650409	9.99e-05
Sonora Norte	34	Polideportivo	10	1	0	0	NaN	NaN	NaN
Sonora Norte	34	Secundaria	13	36	4	0.111111	124.857	0.705307	1.56e-06
Sonora Norte	34	Preparatoria 1	14	8	2	0.25	61.8571	NaN	NaN
Sonora Norte	34	Preparatoria 2	15	4	0	0	NaN	NaN	NaN
Tampico	35	Colector 1 (Aulas 1)	1	46	9	0.195652	38.2857	0.791578	5.78e-11
Tampico	35	Colector 2	2	5	0	0	NaN	NaN	NaN
Tampico	35	Colector 3	3	2	0	0	NaN	NaN	NaN
Tampico	35	Aulas 2	4	30	5	0.166667	78.2857	0.074355	0.696168
Tampico	35	Aulas 3	5	37	1	0.027027	156	-0.03163	0.852566
Tampico	35	CCI	6	31	4	0.129032	78.2857	0.076623	0.682032
Tampico	35	Estadio	8	1	0	0	NaN	NaN	NaN
Toluca	36	Unidentified	0	1	0	0	NaN	NaN	NaN
Toluca	36	Interceptor PTAR	1	2	0	0	NaN	NaN	NaN
Toluca	36	AULAS 2	4	32	7	0.21875	113.429	-0.06943	0.705755
Toluca	36	AULAS 5	5	51	5	0.098039	167.143	0.336879	0.015637
Toluca	36	TORRE NORTE	7	31	4	0.129032	203.429	-0.08594	0.645744
Toluca	36	TORRE SUR	8	31	2	0.064516	203.429	-0.07032	0.706988
Toluca	36	GIMNASIO	9	16	1	0.0625	203.429	-0.07331	0.78729
Toluca	36	Aulas 4	10	30	7	0.233333	167.143	0.416231	0.022146
Valle Alto	37	Unidentified	0	2	0	0	NaN	NaN	NaN
Valle Alto	37	Colector principal	1	42	12	0.285714	9	0.133516	0.399256
Valle Alto	37	Edificio 1 (Aulas 1)	2	3	2	0.666667	1300.71	NaN	NaN
Valle Alto	37	Edificio 2 (Aulas 2)	3	3	1	0.333333	1300.71	NaN	NaN
Veracruz	38	Colector 1 (Aulas 1 y CADE)	1	2	0	0	NaN	NaN	NaN
Zacatecas	39	Unidentified	0	16	7	0.4375	2.14286	0.755832	0.000707
Zacatecas	39	Administrativo	2	51	6	0.117647	2.14286	-0.03548	0.804778
Zacatecas	39	Preparatoria	3	41	9	0.219512	2.14286	0.781165	1.68e-09
Zacatecas	39	C.C.I.	4	40	5	0.125	2.14286	-0.07041	0.665937
Zacatecas	39	LIFE	5	39	5	0.128205	151.571	0.865476	1.17e-12
Zacatecas	39	Cafeteria	7	54	7	0.12963	2.14286	-0.06537	0.63863
Zacatecas	39	Aulas 3	8	51	8	0.156863	2.14286	-0.0746	0.602883
Zacatecas	39	C.D.C.	9	45	8	0.177778	2.14286	-0.08285	0.58844
